# Supplementary material for: An agentic framework for autonomous scientific discovery in cancer pathology
Source: Nat Med. 2026 Apr 29;32(6):2254–66. doi: 10.1038/s41591-026-04357-y (PMC13278948; doi:10.1038/s41591-026-04357-y)
Supplement: Supplementary file 4 — Tables 1–4 [file 41591_2026_4357_MOESM4_ESM.xlsx]

## Sheet: REFERENCE
Reference of Supplementary Tables
Table S1	Clinicopathological characteristics of study cohorts
Table S2	Use case 1 and 2 (H&E-based image analysis): Verified parameters and their description
Table S3	Full list of parameters before decorrelation (Use cases 1 and 2)
Table S4	List of parameters for analysis of correlation with clinicopathological variables and predictive biomarkers (decorrelation threshold 0.90)
Table S5	Top correlated parameters for clinicopathological variables (all tumor types)
Table S6	Overlapping parameters from correlation analysis
Table S7	List of parameters for prognostic analysis (decorrelation threshold 0.70 + Jaccard score < 0.85 on risk groups)
Table S8	Lung adenocarcinoma: independent validation of prognostic parameters (categorical, FDR correction)
Table S9	Lung adenocarcinoma: independent validation of prognostic parameters (continuous, FDR correction)
Table S10	Lung squamous cell carcinoma: independent validation of prognostic parameters (categorical, FDR correction)
Table S11	Lung squamous cell carcinoma: independent validation of prognostic parameters (continuous, FDR correction)
Table S12	Colorectal adenocarcinoma: independent validation of prognostic parameters (categorical, FDR correction)
Table S13	Colorectal adenocarcinoma: independent validation of prognostic parameters (continuous, FDR correction)
Table S14	Breast carcinoma: independent validation of prognostic parameters (categorical, FDR correction)
Table S15	Breast carcinoma: independent validation of prognostic parameters (continuous, FDR correction)
Table S16	Head-and-neck squamous cell carcinoma: independent validation of prognostic parameters (categorical, FDR correction)
Table S17	Head-and-neck squamous cell carcinoma: independent validation of prognostic parameters (continuous, FDR correction)
Table S18	Prognostic validation of parameters suggested by Pathologists P1-6 (Cohort: TCGA LUAD; multivariate Cox analysis with FDR adjustment)
Table S19	Use case 3 (multiplexed image analysis): Verified parameters and their description
Table S20	Breast cancer: prognostic value of parameters (categorical; including FDR correction)
Table S21	Breast cancer: prognostic value of parameters (continuous; including FDR correction)
Table S22	List of parameters for temporal evolution analysis (decorrelation threshold 0.80)
Table S23	Parameters, best thresholds, and direction used for binarization of tumor region into low- and high-risk areas
Table S24	Analysis of global timing of events

## Sheet: Table S1
Table S1. Clinicopathological characteristics of study cohorts
Cohort	BRCA_PLCO		BRCA_TCGA		COAD_HAL		COAD_PLCO		COAD_TCGA		COAD_UKK		HNSC_UKK		LUAD_NLST		LUAD_PLCO		LUAD_TCGA		LUAD_UKE		LUAD_UKK		LUSC_NLST		LUSC_PLCO		LUSC_TCGA		LUSC_UKE		LUSC_UKK
Parameter	N	%	N	%	N	%	N	%	N	%	N	%	N	%	N	%	N	%	N	%	N	%	N	%	N	%	N	%	N	%	N	%	N	%
GENDER==female	492	1	807	1	114	0.623	271	0.42	163	0.477	123	0.479	32	0.229	101	0.49	112	0.521	138	0.563	102	0.505	282	0.503	20	0.233	30	0.291	116	0.251	53	0.671	107	0.258
GENDER==male	0	0	0	0	69	0.377	374	0.58	179	0.523	134	0.521	108	0.771	105	0.51	103	0.479	107	0.437	95	0.47	279	0.497	66	0.767	73	0.709	347	0.749	26	0.329	308	0.742
R==R0	0	0	708	0.877	170	0.929	0	0	0	0	245	0.953	58	0.414	0	0	0	0	158	0.645	137	0.678	515	0.918	0	0	0	0	373	0.806	52	0.658	379	0.913
R==R1	0	0	51	0.063	10	0.055	0	0	0	0	8	0.031	7	0.05	0	0	0	0	6	0.024	2	0.01	30	0.053	0	0	0	0	16	0.035	1	0.013	21	0.051
R==Rx	492	1	48	0.059	3	0.016	645	1	342	1	4	0.016	75	0.536	206	1	215	1	81	0.331	63	0.312	16	0.029	86	1	103	1	74	0.16	26	0.329	15	0.036
STAGE==UICC I	250	0.508	136	0.169	0	0	176	0.273	52	0.152			0	0	134	0.65	147	0.684	154	0.629	0	0	28	0.05	63	0.733	67	0.65	227	0.49	0	0	39	0.094
STAGE==UICC II	210	0.427	472	0.585	0	0	163	0.253	121	0.354			0	0	23	0.112	22	0.102	57	0.233	0	0	20	0.036	11	0.128	18	0.175	149	0.322	0	0	33	0.08
STAGE==UICC III	27	0.055	177	0.219	0	0	178	0.276	112	0.327			0	0	24	0.117	30	0.14	30	0.122	0	0	25	0.045	5	0.058	11	0.107	77	0.166	0	0	27	0.065
STAGE==UICC IV	5	0.01	11	0.014	0	0	59	0.091	45	0.132			0	0	8	0.039	16	0.074	0	0	0	0	4	0.007	0	0	7	0.068	6	0.013	0	0	1	0.002
STAGE==NA	0	0	11	0.013	183	1	69	0.107	12	0.035			140	1	17	0.083	0	0	4	0.016	202	1	484	0.863	7	0.081	0	0	4	0.009	79	1	315	0.759
pN==pN0	315	0.64	377	0.467	101	0.552	374	0.58	186	0.544	153	0.595	22	0.157	150	0.728	169	0.786	174	0.71	90	0.446	325	0.579	67	0.779	75	0.728	294	0.635	41	0.519	248	0.598
pN==pN1	141	0.287	279	0.346	45	0.246	162	0.251	86	0.251	57	0.222	13	0.093	24	0.117	23	0.107	42	0.171	12	0.059	88	0.157	11	0.128	16	0.155	123	0.266	8	0.101	86	0.207
pN==pN2	10	0.02	91	0.113	35	0.191	87	0.135	70	0.205	46	0.179	28	0.2	18	0.087	22	0.102	25	0.102	22	0.109	82	0.146	3	0.035	12	0.117	41	0.089	3	0.038	45	0.108
pN==pN3	5	0.01	48	0.059	0	0	0	0	0	0	0	0	3	0.021	0	0	0	0	0	0	0	0	0	0	0	0	0	0	0	0	0	0	0	0
pN==pNx	21	0.043	12	0.015	2	0.011	22	0.034	0	0	1	0.004	74	0.529	14	0.068	1	0.005	4	0.016	78	0.386	66	0.118	5	0.058	0	0	5	0.011	27	0.342	36	0.087
pN_BIN==pN0	315	0.64	377	0.467	101	0.552	374	0.58	186	0.544			22	0.157	150	0.728	169	0.786	174	0.71	90	0.446	325	0.579	67	0.779	75	0.728	294	0.635	41	0.519	248	0.598
pN_BIN==pN+	156	0.317	418	0.518	80	0.437	249	0.386	156	0.456			44	0.314	42	0.204	45	0.209	67	0.273	34	0.168	170	0.303	14	0.163	28	0.272	164	0.354	11	0.139	131	0.316
pN_BIN==NA	21	0.043	12	0.015	2	0.011	22	0.034	0	0			74	0.529	14	0.068	1	0.005	4	0.016	78	0.386	66	0.118	5	0.058	0	0	5	0.011	27	0.342	36	0.087
pT==pT1	324	0.659	204	0.253	8	0.044	82	0.127	8	0.023	9	0.035	26	0.186	147	0.714	111	0.516	97	0.396	81	0.401	235	0.419	51	0.593	37	0.359	103	0.222	26	0.329	124	0.299
pT==pT2	143	0.291	480	0.595	25	0.137	144	0.223	53	0.155	52	0.202	31	0.221	39	0.189	86	0.4	126	0.514	41	0.203	173	0.308	31	0.36	53	0.515	275	0.594	15	0.19	151	0.364
pT==pT3	14	0.028	100	0.124	117	0.639	371	0.575	240	0.702	145	0.564	10	0.071	13	0.063	5	0.023	17	0.069	16	0.079	109	0.194	2	0.023	7	0.068	64	0.138	13	0.165	90	0.217
pT==pT4	5	0.01	21	0.026	32	0.175	38	0.059	38	0.111	50	0.195	8	0.057	6	0.029	13	0.06	5	0.02	7	0.035	43	0.077	2	0.023	6	0.058	21	0.045	2	0.025	47	0.113
pT==NA	6	0.012	2	0.002	1	0.005	10	0.016	3	0.009	1	0.004	65	0.464	1	0.005	0	0	0	0	57	0.282	1	0.002	0	0	0	0	0	0	23	0.291	3	0.007
pT_TRI==pT1	324	0.659	204	0.253	8	0.044	82	0.127	8	0.023			26	0.186	147	0.714	111	0.516	97	0.396	81	0.401	235	0.419	51	0.593	37	0.359	103	0.222	26	0.329	124	0.299
pT_TRI==pT2	143	0.291	480	0.595	25	0.137	144	0.223	53	0.155			31	0.221	39	0.189	86	0.4	126	0.514	41	0.203	173	0.308	31	0.36	53	0.515	275	0.594	15	0.19	151	0.364
pT_TRI==pT3 + pT4	19	0.039	121	0.15	149	0.814	409	0.634	278	0.813			18	0.129	19	0.092	18	0.084	22	0.09	23	0.114	152	0.271	4	0.047	13	0.126	85	0.184	15	0.19	137	0.33
pT_TRI==NA	6	0.012	2	0.002	1	0.005	10	0.016	3	0.009			65	0.464	1	0.005	0	0	0	0	57	0.282	1	0.002	0	0	0	0	0	0	23	0.291	3	0.007
Grade==G1	90	0.183			0	0	64	0.099	0	0	1	0.004			0	0	0	0			5	0.025	27	0.048	2	0.023	2	0.019	0	0	0	0	2	0.005
Grade==G2	194	0.394			0	0	439	0.681	0	0	189	0.735			0	0	0	0			54	0.267	291	0.519	41	0.477	43	0.417	0	0	19	0.241	220	0.53
Grade==G3/4	158	0.321			0	0	88	0.136	0	0	45	0.175			0	0	0	0			55	0.272	198	0.353	31	0.36	57	0.553	0	0	21	0.266	175	0.422
Grade==NA	50	0.102	807	1	183	1	54	0.084	342	1	11	0.043			206	1	215	1			88	0.436	45	0.08	12	0.14	1	0.01	463	1	39	0.494	18	0.043
MSI==MSS/MMRp					104	0.568	0	0	293	0.857	188	0.732
MSI==MSI-H/MMRd					29	0.158	0	0	47	0.137	39	0.152
MSI==NA					50	0.273	645	1	2	0.006	30	0.117
ER==negative	156	0.317	189	0.234
ER==positive	322	0.654	580	0.719
ER==NA	14	0.028	38	0.047
PR==negative	267	0.543	259	0.321
PR==positive	210	0.427	507	0.628
PR==NA	15	0.03	41	0.051
HER2NEU==negative	315	0.64	595	0.737
HER2NEU==positive	52	0.106	128	0.159
HER2NEU==NA	125	0.254	84	0.104
HISTOTYPE==NST	432	0.878	644	0.798
HISTOTYPE==INVASIVE LOBULAR	60	0.122	163	0.202
RADIOTX_ADJUVANT==no			559	0.693									25	0.179
RADIOTX_ADJUVANT==yes			246	0.305									41	0.293
RADIOTX_ADJUVANT==NA			2	0.002									74	0.529
MENOPAUSE_STATUS==no			171	0.212
MENOPAUSE_STATUS==yes			512	0.634
MENOPAUSE_STATUS==99			124	0.153
PD-L1 TPS==0-1%																					24	0.119	176	0.314							8	0.101	84	0.202
PD-L1 TPS==1-4%																					12	0.059	50	0.089							9	0.114	47	0.113
PD-L1 TPS==5-9%																					4	0.02	26	0.046							6	0.076	23	0.055
PD-L1 TPS==10-24%																					15	0.074	27	0.048							8	0.101	36	0.087
PD-L1 TPS==25-49%																					8	0.04	33	0.059							7	0.089	21	0.051
PD-L1 TPS==>50%																					20	0.099	73	0.13							5	0.063	47	0.113
PD-L1 TPS==NA																					119	0.589	176	0.314							36	0.456	157	0.378
PD-L1 TPS==MEAN																					24.73		16.64								16.48		15.06
PD-L1 TPS==SD																					31.46		26.92								21.22		23.74
PD-L1 TPS==MIN																					0		0								0		0
PD-L1 TPS==MAX																					100		95								80		100
HPV_DNA_P16_BOTH==negative
HPV_DNA_P16_BOTH==positive
HPV_DNA_P16_BOTH==NA
AGE==MEAN	67.92		57.65		69.05		69.38		65.57		66.82		62.03		63.93		63.55		64.92		68.38		67.01		64.66		64.35		67.33		70.34		69.19
AGE==SD	6.33		12.74		12.63		6.55		12.96		18.27		10.36		5.29		4.94		10.31		8.75		8.87		5.1		5.11		8.6		7.6		8.44
AGE==MIN	55		26		18		55		31		28		41		55		52		33		40		36		56		55		39		53		46
AGE==MAX	88		90		92		87		90		88		92		74		74		85		91		86		74		74		90		86		90
CSS_EVENT==alive	422	0.858	717	0.888	0	0	497	0.771	295	0.863			0	0	36	0.175	110	0.512	198	0.808	0	0	0	0	20	0.233	21	0.204	319	0.689	0	0	0	0
CSS_EVENT==deceased	70	0.142	61	0.076	0	0	148	0.229	42	0.123			0	0	73	0.354	105	0.488	39	0.159	0	0	0	0	31	0.36	82	0.796	101	0.218	0	0	0	0
CSS_EVENT==NA	0	0	29	0.036	183	1	0	0	5	0.015			140	1	97	0.471	0	0	8	0.033	202	1	561	1	35	0.407	0	0	43	0.093	79	1	415	1
OS_EVENT==alive	296	0.602	696	0.862	154	0.842	277	0.429	259	0.757			17	0.121	97	0.471	52	0.242	179	0.731	170	0.842	187	0.333	35	0.407	54	0.524	263	0.568	70	0.886	119	0.287
OS_EVENT==deceased	196	0.398	111	0.138	27	0.148	368	0.571	78	0.228			62	0.443	109	0.529	163	0.758	66	0.269	25	0.124	138	0.246	51	0.593	49	0.476	200	0.432	7	0.089	86	0.207
OS_EVENT==NA	0	0	0	0	2	0.011	0	0	5	0.015			61	0.436	0	0	0	0	0	0	7	0.035	236	0.421	0	0	0	0	0	0	2	0.025	210	0.506
PFS_EVENT==no progression	0	0	582	0.721	0	0	0	0	222	0.649			0	0	131	0.636	0	0	171	0.698	0	0	47	0.084	49	0.57	0	0	275	0.594	0	0	70	0.169
PFS_EVENT==progression	0	0	83	0.103	0	0	0	0	84	0.246			0	0	52	0.252	0	0	74	0.302	0	0	21	0.037	21	0.244	0	0	108	0.233	0	0	23	0.055
PFS_EVENT==NA	492	1	142	0.176	183	1	645	1	36	0.105			140	1	23	0.112	215	1	0	0	202	1	493	0.879	16	0.186	103	1	80	0.173	79	1	322	0.776
OS_CSS_TIMER==MEAN	149.47		43.3		16.43		134.31		30.42				40.25		94.5		92.18		26.76		14.14		32.43		87.15		77.69		33.58		13.96		30.12
OS_CSS_TIMER==SD	63.94		39.4		19.37		79.7		25.79				45.16		48.96		70.49		16.89		12.1		24.45		48.91		61.14		32.56		11.56		24.43
OS_CSS_TIMER==MIN	6		1		1		0.3		0.4				0		0.5		0.1		1		1		1		0.5		0.1		0		1		0.2
OS_CSS_TIMER==MAX	288		285.2		107.6		292		142.3				158		157.2		277.2		60		39.1		117.5		158.2		228.9		176.2		37.7		114.2
PFS_TIMER==MEAN			40.88						27.56						35.97				23.49				35.11		35.83				30.13				29.26
PFS_TIMER==SD			36.87						25.31						19.16				17.31				29.03		21.45				30.53				27.64
PFS_TIMER==MIN			1						0.2						1.2				0.5				0.1		0				0				0.1
PFS_TIMER==MAX			285.2						142.3						77.6				60				106.3		71.9				176.2				106.5
Abbreviations:
MSI - microsatellite instable
MSS - microsatellite stable
PFS - progression-free survival
CSS - cancer-specific survival
OS - overall survival
MMRp - mismatch-repair proficient
MMRd - mismatch-repair deficient
HPV - human papillomavirus
DNA - PCR DNA analysis
ER - estrogen receptor
PR - progesteron receptor
RADIOTX - Radiotherapy
TPS - tumor proportion score (PD-L1)

## Sheet: Table S2
Table S2. Use case 1 and 2 (H&E-based image analysis): Verified parameters and their description
Comment: see attached HTML parameter book for better navigation and quick search
use case	idea_id	cell types	verified parameters	description of verified parameters
Use case 1	094tbl12fffo	T	["MEAN_CYTOPLASMIC_BASOPHILIA", "SD_CYTOPLASMIC_BASOPHILIA"]	["MEAN_CYTOPLASMIC_BASOPHILIA is a numeric parameter that quantifies the average intensity of hematoxylin staining in the cytoplasm of tumor cells within a patch. It reflects the degree of cytoplasmic basophilia, where lower values indicate higher basophilia. This parameter is normalized through averaging and is suitable for comparing different patient cases.", "SD_CYTOPLASMIC_BASOPHILIA is a num…
Use case 1	09oganc9lq1b	TF	["GRADIENT_FIBROBLAST_RESPONSE", "GRADIENT_INTERCEPT", "GRADIENT_R_SQUARED", "MEAN_FIBROBLAST_DENSITY", "MEAN_TUMOR_GRADIENT", "MAX_TUMOR_GRADIENT"]	["GRADIENT_FIBROBLAST_RESPONSE quantifies the response of fibroblast density to changes in the tumor cell density gradient. It is computed as the slope of a linear regression where the independent variable is the magnitude of the tumor density gradient and the dependent variable is the fibroblast density. This normalized metric enables comparisons across different patient cases by measuring the r…
Use case 1	09t5d9fkl0s6	TPEF	["MEAN_TUMOR_TO_OTHER_RATIO", "SD_TUMOR_TO_OTHER_RATIO", "MIN_TUMOR_TO_OTHER_RATIO", "MAX_TUMOR_TO_OTHER_RATIO"]	["MEAN_TUMOR_TO_OTHER_RATIO represents the average ratio of tumor cells to the combined number of plasma cells, eosinophils, and fibroblasts across all valid clusters (hotspots) within a patch. This measure is normalized since it is expressed as a ratio, allowing for comparisons across different patient cases.", "SD_TUMOR_TO_OTHER_RATIO is the standard deviation of the tumor-to-other cell ratio a…
Use case 1	0deksrl5dju0	TNP	["TNP_RATIO"]	["TNP_RATIO is a normalized metric that quantifies the tricellular infiltration at the invasive border zone. It is calculated by multiplying the counts of tumor cells, neutrophils, and plasma cells located within the defined invasive border region, and then normalizing this product by dividing by the cube of the total number of these cells in the same area. This normalization allows for the compa…
Use case 1	0fuzp53opov4	P	["CYTOPLASM_BASOPHILIA_VARIANCE", "CYTOPLASM_BASOPHILIA_MEAN", "CYTOPLASM_BASOPHILIA_STD"]	["CYTOPLASM_BASOPHILIA_VARIANCE quantifies the variability in the cytoplasmic basophilia intensity of plasma cells. This metric is derived from the variance of the pixel intensity values obtained from the hematoxylin channel after isolating the cytoplasmic region via image masks. The variance reflects the heterogeneity in staining, potentially indicating variations in cellular function or tumor b…
Use case 1	0gyycvnhqc3z	NTFM	["VARIANCE_NT_RATIO"]	["VARIANCE_NT_RATIO represents the variance of the neutrophil-to-tumor cell cytoplasmic red channel intensity ratios within a patch. This metric is calculated by first measuring the red channel (a proxy for cytoplasmic eosin staining) intensities for each neutrophil and tumor cell in regions that are rich in both fibroblasts and macrophages. For each valid neutrophil-tumor cell pair (ensuring no …
Use case 1	0qvjnks544pk	LMPT	["TUMOR_TO_IMMUNE_RATIO"]	["The TUMOR_TO_IMMUNE_RATIO parameter represents a normalized measure that compares the count of tumor cells (defined in this context as epithelial cells within the tumor region) to the count of immune cells (specifically lymphocytes, macrophages, and plasma cells) within a given image patch. This ratio, calculated for each patch, allows for meaningful comparisons across different patient cases b…
Use case 1	0slldfjtvc0p	TLPMNEF	["CO_CLUSTERING_INDEX"]	["CO_CLUSTERING_INDEX quantifies the proportion of tumor-containing clusters that also include stromal cells within a patch. It is determined by dividing the number of clusters that contain both epithelial tumor cells and stromal cells by the total number of tumor-containing clusters, resulting in a normalized value between 0 and 1. This normalization ensures the parameter is comparable across di…
Use case 1	0yj6dlmloe3x	N	["VACUOLATION_FREQUENCY", "MEAN_VACUOLE_AREA_UM2", "MEAN_VACUOLES_PER_CELL"]	["VACUOLATION_FREQUENCY is the ratio of vacuolated neutrophils to the total number of neutrophils in a patch. This normalized metric is obtained by dividing the count of neutrophils with at least one detected vacuole by the overall neutrophil count, making it suitable for comparisons between different patient cases since it represents a relative frequency rather than an absolute count.", "MEAN_VA…
Use case 1	12eyvvxtixgy	TLPMNE	["COMPOSITE_SCORE"]	["COMPOSITE_SCORE is a normalized metric that combines the z-scored infiltration and morphological irregularity values computed for each patch. It reflects the adjusted measure of both cell density and cell shape irregularity, allowing for direct comparison between different patient cases by accounting for scaling differences across patches."]
Use case 1	17olz8zlao69	TLPMNEF	["TUMOR_CLEARING_FRACTION", "LYMPHO_CLEARING_FRACTION", "PLASMA_CLEARING_FRACTION", "MACRO_CLEARING_FRACTION", "EOSINO_CLEARING_FRACTION", "FIBRO_CLEARING_FRACTION"]	["TUMOR_CLEARING_FRACTION represents the fraction of tumor (epithelial) cells within a patch that exhibit the intranuclear clearing phenotype. This measure is obtained by analyzing the nucleus of each tumor cell, computing the intensity gradient between its central and peripheral regions, and then normalizing by the total number of tumor cells in the patch.", "LYMPHO_CLEARING_FRACTION quantifies …
Use case 1	18emi7f3skx6	LPE	["MEAN_COCLUSTER_DENSITY", "MAX_COCLUSTER_DENSITY", "PERCENT_CELLS_IN_CLUSTERS"]	["MEAN_COCLUSTER_DENSITY measures the average density of immune cells in valid co-clusters. Each co-cluster is defined as a group of cells, identified using clustering on spatial coordinates, that includes at least two different immune cell types. The density is calculated by dividing the number of cells in a cluster by the area of that cluster (computed using the convex hull of the cluster\u2019…
Use case 1	18x20o118gwp	E	[]	[]
Use case 1	1i39mtnj4oa6	TMP	["MACRO_SPECKLE_CONTRAST_MEAN", "MACRO_SPECKLE_CONTRAST_VAR", "PLASMA_SPECKLE_CONTRAST_MEAN", "PLASMA_SPECKLE_CONTRAST_VAR"]	["MACRO_SPECKLE_CONTRAST_MEAN measures the average level of contrast derived from the Gray-Level Co-occurrence Matrix computed on normalized and filtered grayscale images of macrophage cell nuclei within deep invasive regions. This parameter quantitatively reflects the texture variation in nuclear speckle patterns, facilitating comparisons across different patient cases.", "MACRO_SPECKLE_CONTRAST…
Use case 1	1iv4oahx25zs	TLPMNEF	["TUMOR_ELONG_DISP", "LYMPHO_ELONG_DISP", "PLASMA_ELONG_DISP", "MACRO_ELONG_DISP", "NEUTRO_ELONG_DISP", "EOSINO_ELONG_DISP", "FIBRO_ELONG_DISP"]	["TUMOR_ELONG_DISP: This parameter measures the circular standard deviation of tumor cell elongation angles in radians. It quantifies the variability in the orientation (angle) of the elongated shape of tumor cells within tissue patches, facilitating comparisons between different patient cases.", "LYMPHO_ELONG_DISP: This parameter quantifies the circular standard deviation of lymphocyte elongatio…
Use case 1	1iyf7ijw1wgi	E	[]	[]
Use case 1	1my2c4o8jszj	TLPMNEF	["GLOBAL_SPECKLE_INDEX", "MEAN_SPECKLE_INDEX", "SD_SPECKLE_INDEX", "MAX_SPECKLE_INDEX"]	["GLOBAL_SPECKLE_INDEX represents the overall average nuclear speckling variation across all cells in a given patch. It is computed by averaging the cell-level variance measurements obtained from segmented dark-staining speckles, making it a normalized metric suitable for cross-patient or cross-case comparison.", "MEAN_SPECKLE_INDEX is the average of the nuclear speckling indices calculated at th…
Use case 1	1n5felm8naxy	F	["FIBROBLAST_SPINDLE_INDEX_MEAN", "FIBROBLAST_SPINDLE_INDEX_STD", "FIBROBLAST_SPINDLE_INDEX_MIN", "FIBROBLAST_SPINDLE_INDEX_MAX"]	["FIBROBLAST_SPINDLE_INDEX_MEAN represents the average spindle elongation ratio calculated for fibroblasts in a specific patch. This ratio is determined by measuring the major axis and minor axis of each fibroblast nucleus (derived from the minimum rotated rectangle), then averaging these ratios across all fibroblasts. It provides a normalized, dimensionless measure of nuclear elongation indicati…
Use case 1	1obt4qu2bans	TLPMNF	["AVG_CLUSTERING_COEFF", "NETWORK_COMPLEXITY_SCORE"]	["AVG_CLUSTERING_COEFF measures the average local connectivity among cells in a patch by calculating the average clustering coefficient over the network graph. This coefficient, bounded between 0 and 1, indicates the likelihood that cells in contact with a given cell are also in contact with each other. Its normalization makes it comparable across different patient cases.", "NETWORK_COMPLEXITY_SC…
Use case 1	1ox2jkoph1p4	T	["POLARITY_DEVIATION_SCORE"]	["POLARITY_DEVIATION_SCORE: This metric quantifies the average angular deviation, expressed in degrees, between the primary orientation of tumor cells and a computed reference epithelial polarity axis within a tissue patch. The evaluation involves determining each cell's main axis using statistical methods on its geometric outline, computing the reference polarity axis from the spatial distributi…
Use case 1	1p45i3q5init	TLPF	["MEAN_TUMOR_HEMATOXYLIN_INTENSITY"]	["MEAN_TUMOR_HEMATOXYLIN_INTENSITY quantifies the average hematoxylin staining intensity of tumor cell nuclei within pre-selected patches that are identified as fibroblast-rich and have dense immune cell infiltration. This measurement is computed by isolating tumor cells within a standard 1000x1000 micrometer region, applying a cell-specific mask to the grayscale image to extract pixel values, an…
Use case 1	1qmkdkato8bq	TLPMNEF	["HYPOXIA_SCORE_TUMOR", "HYPOXIA_SCORE_STROMA"]	["HYPOXIA_SCORE_TUMOR is a normalized and numeric parameter representing the mean hypoxia-like morphology deviation score for tumor cells within a patch. The score is based on the combined binary evaluation of nuclear enlargement and faint eosin staining within the tumor compartment, with values ranging between 0 and 1. This allows for consistent comparison across different patient cases.", "HYPO…
Use case 1	1rsunedae44j	LNTF	["MAX_IMMUNE_STRUCTURAL_RATIO"]	["This parameter measures the maximum local density ratio of immune cells to structural cells within a patch. Specifically, it calculates the highest ratio, observed in any 50\u03bcm radius neighborhood, of the number of immune cells (lymphocytes and neutrophils) to the number of tumor or fibroblast cells (epithelial and connective tissue cells). The use of a ratio makes the parameter normalized,…
Use case 1	1smqxig1fjic	NE	["NE_RATIO"]	["NE_RATIO is a normalized parameter that represents the ratio of neutrophils to eosinophils within stromal regions of patches that exhibit high tumor cell density. This parameter is computed by dividing the count of neutrophils by the count of eosinophils in each qualifying patch. Because it is a ratio, it provides a normalized measure suitable for comparison across different patient cases, avoi…
Use case 1	210pdq3rjftr	L	["MEAN_CHROMATIN_CLUMPING", "MEDIAN_CHROMATIN_CLUMPING", "SD_CHROMATIN_CLUMPING", "MIN_CHROMATIN_CLUMPING", "MAX_CHROMATIN_CLUMPING"]	["MEAN_CHROMATIN_CLUMPING represents the average chromatin clumping score calculated from lymphocyte nuclei within a patch. The score is derived by analyzing the grayscale intensity histogram of nuclear pixels, detecting local peaks (which indicate areas of dense chromatin), and then normalizing the number of these peaks by the nuclear area, scaled by a constant. This normalization allows for com…
Use case 1	29px7lf5a3wx	TLPMNEF	["INNER_LAYER_SLACK", "MIDDLE_LAYER_SLACK", "OUTER_LAYER_SLACK", "MEAN_SLACK_RATIO"]	["INNER_LAYER_SLACK quantifies the average slack ratio within the innermost concentric layer of a tumor patch. The metric is derived by calculating the gap area to occupied area ratio for each cell type within the layer (from the tumor centroid to one-third of the maximum distance) and then taking the mean across these cell types. This normalized value facilitates comparison between different tum…
Use case 1	2iewr5vwzbnt	MN	["CONTACT_PROBABILITY"]	["CONTACT_PROBABILITY represents the likelihood of direct contact between macrophages and neutrophils within a given patch of tumor tissue. It is calculated by dividing the number of contact events\u2014where the distance between a macrophage and a neutrophil is within a defined threshold equivalent to 10 micrometers\u2014by the total number of possible unique pairs of these cells. This normalize…
Use case 1	2pbeobp6dvn1	TLPMNEF	["NUCLEAR_AREA_VARIANCE", "MEAN_NUCLEAR_AREA", "SD_NUCLEAR_AREA", "MIN_NUCLEAR_AREA", "MAX_NUCLEAR_AREA"]	["NUCLEAR_AREA_VARIANCE measures the variability in nuclear areas across all cells in a patch. It quantifies how much individual nuclear area measurements differ from the mean, providing insight into cellular heterogeneity within the tumor microenvironment.", "MEAN_NUCLEAR_AREA calculates the average nuclear area of all cells within a patch, serving as an indicator of the typical nuclear size in …
Use case 1	2txrpjgl75eu	LM	["ENTROPY_MEAN", "ENTROPY_STD", "ENTROPY_MAX"]	["ENTROPY_MEAN is the average Shannon entropy calculated for each patch based on the local spatial mixing of lymphocytes and macrophages. This metric quantifies the degree of heterogeneity in cell-cell interactions and is normalized, making it suitable for comparing different patient cases.", "ENTROPY_STD represents the standard deviation of the calculated Shannon entropy values across cells with…
Use case 1	324jgf82vbjx	LME	["LYMPHOCYTE_PCT", "MACROPHAGE_PCT", "EOSINOPHIL_PCT"]	["LYMPHOCYTE_PCT measures the percentage of lymphocytes relative to the total number of inflammatory cells (which include lymphocytes, macrophages, and eosinophils) in a tumor patch. This normalized metric allows for inter-patient comparisons of immune infiltration patterns in fibro-inflammatory bridging zones.", "MACROPHAGE_PCT represents the normalized percentage of macrophages among the total …
Use case 1	32v2q5w03ghp	TFME	["TUMOR_AREA_MEAN", "TUMOR_AREA_STD", "FIBRO_AREA_MEAN", "FIBRO_AREA_STD", "MACRO_AREA_MEAN", "MACRO_AREA_STD", "EOSINO_AREA_MEAN", "EOSINO_AREA_STD", "DIST_TO_CORE"]	["TUMOR_AREA_MEAN represents the average area of tumor cells within a patch, quantified in square micrometers. It is computed by converting the area derived from each cell's polygon representation and then taking the average, offering insight into the typical size of tumor cells in that spatial segment.", "TUMOR_AREA_STD measures the variability in tumor cell sizes within a patch by calculating t…
Use case 1	3agbviytdfon	TLMFP	["AVG_GRADIENT_SLOPE", "STD_GRADIENT_SLOPE", "TUMOR_GRADIENT_SLOPE", "LYMPHO_GRADIENT_SLOPE", "MACRO_GRADIENT_SLOPE", "FIBRO_GRADIENT_SLOPE", "PLASMA_GRADIENT_SLOPE"]	["AVG_GRADIENT_SLOPE quantifies the average slope derived from the nuclear intensity gradient computed across all cells in a patch. It is determined by fitting a linear regression to the normalized H&E intensity values from the nuclear center to the boundary, providing a normalized metric that facilitates comparison across different patient cases.", "STD_GRADIENT_SLOPE represents the variability …
Use case 1	3aikh09c8d3f	TLPMNEF	[]	[]
Use case 1	3k6bidenj9ok	TLPMNEF	["ORIENTATION_ENTROPY"]	["The ORIENTATION_ENTROPY parameter measures the Shannon entropy of the distribution of cell orientation angles within a tissue patch. This measurement is obtained by determining the major orientation of cell nuclei using principal component analysis on the cells' polygonal representations, converting the resultant angle to a normalized range of [0, 180) degrees, and then building a normalized hi…
Use case 1	3lsqtllp99st	E	["MEAN_LOBE_DISTANCE_UM", "MEDIAN_LOBE_DISTANCE_UM", "STD_LOBE_DISTANCE_UM", "MIN_LOBE_DISTANCE_UM", "MAX_LOBE_DISTANCE_UM"]	["MEAN_LOBE_DISTANCE_UM represents the average distance between the centroids of nuclear lobes in eosinophilic granulocytes within each tumor patch. This metric is computed by measuring the Euclidean distance between identified lobes for each eosinophil and then averaging these distances across the patch, providing a normalized comparison across different patient cases.", "MEDIAN_LOBE_DISTANCE_UM…
Use case 1	3udb5gk7vihj	TE	["MEAN_COALIGNMENT_SCORE"]	["MEAN_COALIGNMENT_SCORE is a normalized metric that quantifies the average co-alignment between tumor cells and eosinophils within a localized patch of tissue. It is derived by first computing the minimal angular difference between the orientation of each tumor cell and each eosinophil, then converting that difference into a co-alignment score ranging from 0 (indicating perpendicular orientation…
Use case 1	3yi5cd0asf6y	T	["MEAN_HYPERCHROMASIA", "STD_HYPERCHROMASIA", "MIN_HYPERCHROMASIA", "MAX_HYPERCHROMASIA"]	["MEAN_HYPERCHROMASIA represents the average grayscale intensity of tumor cell nuclei within a patch. Lower values indicate higher hyperchromasia, which is linked with more aggressive tumor phenotypes. This metric is normalized at the patch level, allowing for comparisons across different patient cases.", "STD_HYPERCHROMASIA is the standard deviation of the grayscale intensities measured in tumor…
Use case 1	4138zwcy1x8o	EF	["MAJOR_AXIS_CORRELATION", "MINOR_AXIS_CORRELATION"]	["MAJOR_AXIS_CORRELATION measures the Pearson correlation coefficient between the major axis lengths of paired fibroblast and eosinophil cells. It quantifies the degree of linear correlation between the elongated dimensions of these cells within tumor infiltration zones. As a normalized metric ranging from -1 to 1, it facilitates comparisons across different patient cases.", "MINOR_AXIS_CORRELATI…
Use case 1	42kyma4bof9o	N	["MEAN_NUCLEAR_INTENSITY", "SD_NUCLEAR_INTENSITY", "MEDIAN_NUCLEAR_INTENSITY", "Q25_NUCLEAR_INTENSITY", "Q75_NUCLEAR_INTENSITY"]	["MEAN_NUCLEAR_INTENSITY represents the average hematoxylin intensity measured from the nuclear regions of neutrophils within a patch. It captures the central tendency of the nuclear chromatin staining, allowing for meaningful comparison across different patient cases because the value is normalized by averaging over the selected nuclear pixels.", "SD_NUCLEAR_INTENSITY reflects the standard devia…
Use case 1	43g3vrkosbmf	M	["FUSION_PROPORTION"]	["FUSION_PROPORTION is a normalized metric that represents the ratio of macrophages showing lysosomal fusion within a tissue patch. It is calculated by dividing the number of macrophages with detected fused lysosomal structures by the total number of macrophages in that patch. This ensures that the value can be used for comparison across different tumor regions and patient cases, making it a robu…
Use case 1	45mw24q36eza	TPLMF	["PLASMA_EOSIN_CV"]	["PLASMA_EOSIN_CV represents the coefficient of variation of eosin intensity measured in the cytoplasmic region of plasma cells within a 1x1 mm patch. This metric is computed as the ratio of the standard deviation to the mean of the eosin intensities extracted from the plasma cell cytoplasm. It is a normalized measure allowing comparison across different patient cases since it captures the relati…
Use case 1	4721jee2x6ca	TLME	["CONCURRENCY_HOTSPOT_RATIO"]	["CONCURRENCY_HOTSPOT_RATIO is a normalized metric that indicates whether a patch is identified as a concurrency hotspot. It is calculated as a binary indicator, set to 1.0 when all four cell types (tumor cells, lymphocytes, macrophages, and eosinophils) are present in numbers greater than or equal to a predefined threshold, and 0.0 otherwise. This parameter captures the spatially relevant concur…
Use case 1	4e99o588p8u9	PE	["AVG_NN_DIST_UM", "CONFIG_ENTROPY"]	["AVG_NN_DIST_UM measures the average nearest neighbor distance between plasma cells and eosinophils in micrometers. This metric is computed by determining the minimum distance from each plasma cell to the nearest eosinophil and vice versa, then averaging these distances to capture the typical spatial proximity between these two cell types within an advanced infiltration zone, making it normalize…
Use case 1	4ke9y5huroel	TLPMNEF	["NUCLEOLI_VISIBILITY_MEAN", "NUCLEOLI_VISIBILITY_SD", "NUCLEOLI_VISIBILITY_MAX", "NUCLEOLI_VISIBILITY_MIN", "NUCLEOLI_VISIBILITY_TUMOR", "NUCLEOLI_VISIBILITY_LYMPHO", "NUCLEOLI_VISIBILITY_PLASMA", "NUCLEOLI_VISIBILITY_MACRO", "NUCLEOLI_VISIBILITY_NEUTRO", "NUCLEOLI_VISIBILITY_EOSINO", "NUCLEOLI_VISIBILITY_FIBRO"]	["NUCLEOLI_VISIBILITY_MEAN measures the average contrast score of nucleoli across all cells in a patch. The score is derived by comparing the mean intensity of candidate nucleoli regions against the surrounding nuclear intensity, making the value normalized and suitable for comparing different patient cases.", "NUCLEOLI_VISIBILITY_SD represents the standard deviation of the nucleoli contrast scor…
Use case 1	4m5wd7doqbgz	TFPE	["CV_INFILTRATION_THICKNESS", "MEAN_INFILTRATION_THICKNESS"]	["CV_INFILTRATION_THICKNESS quantifies the relative variability in the thickness of fibroblast and plasma cell infiltration zones around tumor clusters that have at least one eosinophil in their vicinity. This parameter is calculated as the coefficient of variation (standard deviation divided by the mean) of radial measurements taken along multiple directions from the tumor cluster\u2019s boundar…
Use case 1	4qc36pxcas88	NE	["TOTAL_COINFILTRATION_RATIO", "TUMOR_COINFILTRATION_RATIO", "STROMA_COINFILTRATION_RATIO"]	["TOTAL_COINFILTRATION_RATIO provides a normalized metric by calculating the ratio of the total number of neutrophils to the total number of eosinophils in a patch, allowing comparisons across different patient cases by reflecting the overall co-infiltration status.", "TUMOR_COINFILTRATION_RATIO is a normalized parameter that measures the balance between neutrophils and eosinophils specifically w…
Use case 1	4r56uk96xdt3	TPME	["CV_NUCLEAR_PERIMETER_DIFF", "MEAN_NUCLEAR_PERIMETER_DIFF", "SD_NUCLEAR_PERIMETER_DIFF"]	["CV_NUCLEAR_PERIMETER_DIFF is the coefficient of variation derived from the unique pairwise absolute differences between the mean nuclear perimeters of the considered cell types. It is a unitless metric that normalizes variation, enabling comparisons across different patient cases and patches.", "MEAN_NUCLEAR_PERIMETER_DIFF represents the average of the absolute differences in nuclear perimeters…
Use case 1	4s70lwybxyzb	M	["PHAGOCYTOSIS_INDEX", "MEAN_RBC_PER_MACROPHAGE"]	["PHAGOCYTOSIS_INDEX measures the ratio of the total number of red blood cells detected within macrophages to the total number of macrophages in a patch. This normalized metric reflects the prevalence of red blood cell phagocytosis in individual patches, and allows for comparisons between different patient cases by adjusting for differences in macrophage density.", "MEAN_RBC_PER_MACROPHAGE indica…
Use case 1	4swhpkih8ntn	MF	["MACROPHAGE_SKEWNESS", "FIBROBLAST_SKEWNESS", "COMBINED_SKEWNESS"]	["MACROPHAGE_SKEWNESS measures the average skewness of the curvature distribution of the nuclear boundary for macrophages found in the invasive tumor margin. This parameter is computed by first extracting the polygonal nuclear boundary, calculating the discrete curvature at sampled points along the boundary, and then using a statistical function to calculate the skewness of these curvature values…
Use case 1	4vco7v980tcs	M	["SOLIDITY_MEAN", "SOLIDITY_SD", "CONVEXITY_MEAN", "CONVEXITY_SD"]	["SOLIDITY_MEAN represents the average solidity of macrophage cells in a patch, where solidity is defined as the ratio of the cell's polygon area to its convex hull area. This metric evaluates the compactness and degree of concavity of the cell shape in a normalized manner, enabling comparisons across different patient cases.", "SOLIDITY_SD measures the variability in the solidity values of macro…
Use case 1	4x9275j83oa8	TP	["TUMOR_PLASMA_INTENSITY_DIFF", "MEAN_TUMOR_INTENSITY", "MEAN_PLASMA_INTENSITY"]	["TUMOR_PLASMA_INTENSITY_DIFF represents the difference between the average H&E staining intensity of tumor cells and that of plasma cells within the epithelial compartment of a tumor patch. This metric is calculated by first determining the mean intensity for tumor cells and plasma cells separately, and then subtracting the plasma cells' mean intensity from that of the tumor cells. The resulting…
Use case 1	4xcvlt7mybkd	T	["MEAN_NUCLEOLI_COUNT", "VAR_NUCLEOLI_COUNT"]	["MEAN_NUCLEOLI_COUNT represents the average number of nucleoli per tumor cell within each patch. This parameter is derived by first detecting and counting the nucleoli in each tumor cell using an intensity-based segmentation method on cell-level grayscale images, followed by aggregating these counts by computing the mean across the tumor cells in a patch. The use of the average per cell normaliz…
Use case 1	4xe2sxdwbfom	LM	["MEAN_HOTSPOT_DENSITY", "MAX_HOTSPOT_DENSITY", "MIN_HOTSPOT_DENSITY", "STD_HOTSPOT_DENSITY"]	["MEAN_HOTSPOT_DENSITY quantifies the average density of immune cells, specifically lymphocytes and macrophages, within the stromal hotspots of a 1x1 mm patch. This value is normalized to represent the number of cells per 1000 square micrometers and is computed by averaging the densities of all identified clusters in the patch.", "MAX_HOTSPOT_DENSITY represents the highest density found among the…
Use case 1	4zdvx40r0hmt	TPMFE	["PLASMA_ADJ_DENSITY"]	["PLASMA_ADJ_DENSITY is a normalized parameter that quantifies the spatial density of plasma cells adjacent to a set of target cell types in a tumor patch. It is calculated as the ratio of plasma cells that are located within a defined distance threshold from tumor cells, macrophages, fibroblasts, or eosinophils to the total number of plasma cells in the patch. This ratio allows for direct compar…
Use case 1	50m1a00hsphp	TLPMNEF	["CLUSTER_ROUNDNESS_VAR_INDEX"]	["CLUSTER_ROUNDNESS_VAR_INDEX is a normalized metric that represents the mean of the standard deviations of cluster roundness values across all analyzed cell types. Roundness for each cluster is calculated using the formula (4 * \u03c0 * Area)/(Perimeter^2), ensuring that values range from 0 to 1. This index offers a single, comparable value per patch that captures the variability in cluster shap…
Use case 1	51z9tupmru9x	T	["ATYPICAL_MITOSIS_FRACTION"]	["ATYPICAL_MITOSIS_FRACTION is a normalized metric representing the fraction of mitotic figures identified as atypical within a segmented tumor patch. It is computed by dividing the number of atypical mitoses by the total number of mitotic events in the patch, yielding a ratio that allows for consistent comparison across different patient cases and tumor regions."]
Use case 1	5874tj38id16	TL	["TUMOR_MITOSIS_INDEX", "LYMPHO_MITOSIS_INDEX", "BALANCED_MITOTIC_INDEX"]	["TUMOR_MITOSIS_INDEX represents the average number of mitotic figures detected per tumor cell within a patch. This parameter is normalized, as it is computed by dividing the total count of mitotic figures in tumor cells by the total number of tumor cells, making it suitable for comparing across different patient cases.", "LYMPHO_MITOSIS_INDEX represents the average number of mitotic figures dete…
Use case 1	5g20zfr91npg	TFNMP	["SKEWNESS_FIBROBLASTS", "SKEWNESS_MACROPHAGES", "SKEWNESS_PLASMA"]	["SKEWNESS_FIBROBLASTS measures the asymmetry in the directional angle distribution of fibroblast infiltration vectors toward tumor cell clusters. It is computed by converting the directional vectors (from fibroblast positions to the centroids of nearest tumor clusters) into angles and then calculating the skewness of these angles. This normalized statistic is suited for comparing infiltration pa…
Use case 1	5gf3vz0hq3nj	TLP	["TUMOR_IMMUNE_RATIO"]	["TUMOR_IMMUNE_RATIO: A normalized numeric value calculated as the ratio of tumor cells to the total number of immune cells (lymphocytes and plasma cells) in a patch deemed an immune hotspot. This metric allows for meaningful comparisons between patient cases by providing a relative measure independent of absolute cell counts."]
Use case 1	5l3lqo2vfvz6	FE	["FIBROBLAST_MEAN_INTENSITY", "EOSINOPHIL_MEAN_INTENSITY", "INTENSITY_DIFFERENCE"]	["FIBROBLAST_MEAN_INTENSITY represents the normalized average nuclear intensity of fibroblasts measured within the central tumor region of each patch. This parameter is computed by extracting the pixel values corresponding to the nuclei of fibroblast cells from H&E stained images and determining their mean intensity, providing a standardized metric for comparing different patient cases.", "EOSINO…
Use case 1	5lkci0vn9irz	TME	[]	[]
Use case 1	5oleffvht0r7	T	["MEAN_VACUOLATION_SCORE", "SD_VACUOLATION_SCORE", "MAX_VACUOLATION_SCORE"]	["MEAN_VACUOLATION_SCORE represents the average fraction of a tumor cell's cytoplasm occupied by vacuoles within a patch. It is calculated by first determining the fraction of vacuolated area in each tumor cell and then averaging these values across all tumor cells in the patch. Because it is a ratio, it is normalized and can be used to compare different patient cases.", "SD_VACUOLATION_SCORE mea…
Use case 1	5r8jz0wlkoj3	TMNF	["NUCLEAR_SIZE_ENTROPY", "MIN_NUCLEAR_AREA", "MAX_NUCLEAR_AREA", "MEAN_NUCLEAR_AREA", "STD_NUCLEAR_AREA"]	["NUCLEAR_SIZE_ENTROPY measures the Shannon entropy of the distribution of nuclear sizes within a patch. It is computed from a normalized probability distribution derived from a histogram of nuclear areas, and higher values indicate a higher degree of heterogeneity in cell nuclear sizes. This measure is useful for comparing different patient cases as it normalizes the variability in nuclear featu…
Use case 1	5tl5q88tbcbc	T	["MEAN_NUCLEAR_IRREGULARITY", "MEDIAN_NUCLEAR_IRREGULARITY", "SD_NUCLEAR_IRREGULARITY", "MIN_NUCLEAR_IRREGULARITY", "MAX_NUCLEAR_IRREGULARITY"]	["MEAN_NUCLEAR_IRREGULARITY quantifies the average proportional deviation of tumor cell nuclear perimeters from an ideal elliptical shape within a patch. This parameter is normalized since it calculates a ratio, making it comparable across different patient cases.", "MEDIAN_NUCLEAR_IRREGULARITY represents the median value of the nuclear irregularity scores within a patch. It provides a robust mea…
Use case 1	5x9n4wqjyhoe	TLPMNEF	["MEAN_LOBE_COUNT_TUMOR", "MEAN_LOBE_COUNT_LYMPHO", "MEAN_LOBE_COUNT_PLASMA", "MEAN_LOBE_COUNT_MACRO", "MEAN_LOBE_COUNT_NEUTRO", "MEAN_LOBE_COUNT_EOSINO", "MEAN_LOBE_COUNT_FIBRO", "GLOBAL_VARIATION_INDEX"]	["MEAN_LOBE_COUNT_TUMOR: Represents the average number of lobes detected in tumor (epithelial) cells per patch. This metric is computed as the mean of lobe counts for each cell in the tumor category, providing a normalized measure of cell border complexity across patches, which facilitates reliable comparisons between different patient cases.", "MEAN_LOBE_COUNT_LYMPHO: Captures the average number…
Use case 1	60agf3b1031v	TLPMNEF	["COMPOSITE_COARSENESS", "TUMOR_CELL_COARSENESS", "LYMPHOCYTE_COARSENESS", "PLASMA_CELL_COARSENESS", "MACROPHAGE_COARSENESS", "NEUTROPHIL_COARSENESS", "EOSINOPHIL_COARSENESS", "FIBROBLAST_COARSENESS"]	["COMPOSITE_COARSENESS represents the aggregated mean cytoplasmic texture coarseness across all considered cell types within a tumor patch. It is calculated by averaging the computed contrast values from the Gray Level Co-Occurrence Matrix, reflecting the overall heterogeneity in cell cytoplasmic texture, with higher values indicating greater heterogeneity.", "TUMOR_CELL_COARSENESS is the average…
Use case 1	61cuqxidaf9y	M	[]	[]
Use case 1	68vixahsk988	TLPMF	["FRACTION_ELONGATED_TUMOR", "MEAN_ASPECT_RATIO"]	["FRACTION_ELONGATED_TUMOR measures the proportion of tumor nuclei, which are co-localized with nearby immune and stromal cells, that are classified as elongated based on a nuclear aspect ratio exceeding a defined threshold. This parameter is normalized as it represents a fraction, allowing comparison across different patients and patches.", "MEAN_ASPECT_RATIO represents the average aspect ratio …
Use case 1	6asxm10225kh	TLNFM	["SLOPE_TUMOR", "SLOPE_LYMPHOCYTE", "SLOPE_FIBROBLAST", "SLOPE_MACROPHAGE", "R2_TUMOR", "R2_LYMPHOCYTE", "R2_NEUTROPHIL", "R2_FIBROBLAST", "R2_MACROPHAGE"]	["SLOPE_TUMOR represents the normalized slope of the radial density gradient for tumor cells. It is calculated by binning the cells based on their distance from the tumor centroid, computing cell densities (cells per unit area) in each annular bin, and then fitting a linear regression model. The resulting slope, after conversion to a standardized unit, enables comparison of tumor cell infiltratio…
Use case 1	6bvjtpe2siin	FPT	["TRIAD_AREA_FRACTION", "MEAN_TRIAD_SIZE"]	["TRIAD_AREA_FRACTION represents the proportion of a standardized 1x1 mm patch area that is occupied by spatial clusters where tumor cells, plasma cells, and fibroblasts are all present. This fraction is obtained by summing the areas of these triad regions and dividing by the total patch area, thus providing a normalized metric that facilitates comparisons across patient cases.", "MEAN_TRIAD_SIZE…
Use case 1	6ex81i326gfd	TLPMNE	["WEIGHTED_ECCENTRICITY_SCORE", "TUMOR_MEAN_ECCENTRICITY", "LYMPHO_MEAN_ECCENTRICITY", "PLASMA_MEAN_ECCENTRICITY", "MACRO_MEAN_ECCENTRICITY", "NEUTRO_MEAN_ECCENTRICITY", "EOSINO_MEAN_ECCENTRICITY"]	["WEIGHTED_ECCENTRICITY_SCORE represents the final aggregated score for a patch, computed by calculating the eccentricity of individual cell nuclei, grouping them by cell type, and then weighting each cell type's mean eccentricity by its relative local abundance. This normalized metric (ranging from 0 to 1) reflects the overall degree of nuclear elongation in the analyzed region of the tissue, pr…
Use case 1	6fjjrnvhn16o	T	["BLEB_FREQUENCY", "MEAN_BLEBS_PER_CELL", "SD_BLEBS_PER_CELL"]	["BLEB_FREQUENCY represents the average number of blebs per tumor cell within a given patch. It is calculated by dividing the total number of detected blebs in tumor cells by the number of tumor cells in the patch, ensuring a normalized metric that facilitates comparison across different patient cases.", "MEAN_BLEBS_PER_CELL is the arithmetic mean of bleb counts for all tumor cells in a patch. Th…
Use case 1	6fpoa2c004jk	LP	["MEDIAN_LYMPHO_ROUNDNESS", "MEDIAN_PLASMA_ROUNDNESS", "ROUNDNESS_DIFFERENCE"]	["MEDIAN_LYMPHO_ROUNDNESS: This parameter quantifies the median roundness of lymphocyte nuclei within the epithelial compartment of a tumor patch. The roundness is computed by considering each cell's nucleus area and perimeter, resulting in a dimensionless metric typically ranging from 0 to 1. This normalized value allows for reliable comparison across different patient cases.", "MEDIAN_PLASMA_RO…
Use case 1	6hfe6isotuym	TLMN	["MEAN_ECCENTRICITY", "SD_ECCENTRICITY", "COEF_VARIATION"]	["MEAN_ECCENTRICITY quantifies the average nuclear eccentricity of tumor cells within a patch. This metric represents the normalized average shape deviation of tumor cell nuclei, computed via an ellipse fitting approach to the cell polygons, thus allowing comparisons between different patient cases.", "SD_ECCENTRICITY measures the standard deviation of nuclear eccentricity for tumor cells in a pa…
Use case 1	6ho393hisvgu	TLPMNEF	["MEAN_DIVERGENCE_ANGLE", "STD_DIVERGENCE_ANGLE", "MAX_DIVERGENCE_ANGLE"]	["MEAN_DIVERGENCE_ANGLE measures the average angle between consecutive directional segments along curvilinear paths defined within each tissue patch. This parameter is derived by calculating the angle between vectors representing adjacent cell positions, yielding a normalized degree measure that reflects the overall curvature trend in a patch.", "STD_DIVERGENCE_ANGLE represents the standard devia…
Use case 1	6j3i4e4fo1wc	ME	["AVG_DISTANCE_UM", "WEIGHTED_INFILTRATION_RATIO"]	["AVG_DISTANCE_UM measures the average distance, in micrometers, between macrophages and eosinophils within the stromal compartment of each tissue patch. This parameter is derived by computing the pairwise Euclidean distances between the centroid coordinates of the two cell types (after converting from pixel units to micrometers) and then calculating the average of these distances. It provides a …
Use case 1	6lf4yyiuk0vi	TFME	["MEAN_NUCLEAR_SHAPE_FACTOR", "MEAN_FIBROBLAST_ORIENTATION", "MACROPHAGE_DENSITY", "EOSINOPHIL_DENSITY"]	["MEAN_NUCLEAR_SHAPE_FACTOR represents the average nuclear shape factor of tumor cells within each patch. This parameter is computed using a formula that relates the cell nucleus's area to its perimeter, yielding a dimensionless value ranging from 0 to 1, where 1 indicates a perfectly circular nucleus. It is normalized as it is an average value independent of patch size.", "MEAN_FIBROBLAST_ORIENT…
Use case 1	6n7kinb4sekb	F	["MEAN_NUCLEOLAR_INDEX", "MEDIAN_NUCLEOLAR_INDEX", "SD_NUCLEOLAR_INDEX"]	["MEAN_NUCLEOLAR_INDEX is a numeric metric that represents the average ratio of the nucleolar area to the nuclear area across all fibroblast cells within a patch. It is computed by first isolating the nuclei in fibroblast cells using specific image masks and applying noise reduction and intensity normalization. After segmenting the nucleolar regions using a thresholding technique, the ratio is ca…
Use case 1	6waelwi5u4mj	TF	["MEAN_MIN_DIST_UM", "MEDIAN_MIN_DIST_UM", "SD_MIN_DIST_UM", "MIN_MIN_DIST_UM", "MAX_MIN_DIST_UM"]	["MEAN_MIN_DIST_UM represents the average of the minimum distances calculated from each tumor cell to its closest fibroblast cell, measured in micrometers. This parameter is normalized because it converts raw pixel measurements into micrometers, allowing for comparisons across different patient cases.", "MEDIAN_MIN_DIST_UM represents the median of the minimum distances from tumor cells to their n…
Use case 1	6zakt1v3yswb	LN	["COLOCALIZATION_RATIO"]	["COLOCALIZATION_RATIO represents the proportion of stromal lymphocytes that have at least one neutrophil within a 50\u00b5m radius. This normalized metric quantifies the degree of spatial co-localization between lymphocytes and neutrophils in the stromal compartment, allowing for comparisons across different patient cases."]
Use case 1	7cnctx1v21ov	M	["GIANT_CELL_PROPORTION", "AREA_THRESHOLD", "MEAN_CELL_AREA", "MEDIAN_CELL_AREA"]	["GIANT_CELL_PROPORTION represents the fraction of macrophages classified as giant cells based on the area threshold. It is computed as the ratio of giant cell count to the total number of macrophages in a patch, making it normalized and directly comparable across different patient cases.", "AREA_THRESHOLD is the computed cutoff value (in \u03bcm\u00b2) used to classify a macrophage as a giant ce…
Use case 1	7cvsd6q7oukq	TLPMNEF	["T_PACKING_EFFICIENCY", "L_PACKING_EFFICIENCY", "P_PACKING_EFFICIENCY", "M_PACKING_EFFICIENCY", "E_PACKING_EFFICIENCY", "F_PACKING_EFFICIENCY"]	["T_PACKING_EFFICIENCY measures the circular packing efficiency of tumor cells by comparing the observed mean inter-centroid distances of tumor cell clusters with an idealized distance derived from an optimal hexagonal packing arrangement. The value is normalized between 0 and 1, where a value closer to 1 indicates near-perfect circular packing efficiency.", "L_PACKING_EFFICIENCY measures the cir…
Use case 1	7d725uk5is6o	P	["MEAN_NUCLEAR_ELONGATION_RATIO", "STD_NUCLEAR_ELONGATION_RATIO", "MIN_NUCLEAR_ELONGATION_RATIO", "MAX_NUCLEAR_ELONGATION_RATIO"]	["MEAN_NUCLEAR_ELONGATION_RATIO represents the average ratio of the longest to shortest axes of plasma cell nuclei within a specific tissue patch. This parameter is computed by determining the major and minor axis lengths of each plasma cell nucleus based on the eigenvalues derived from the covariance of the polygon coordinates and subsequently averaging these ratios across all plasma cells in th…
Use case 1	7dw7hpgjq5fs	E	["FOLDING_RATIO_MEAN", "FOLDING_RATIO_SD", "FOLDING_RATIO_MIN", "FOLDING_RATIO_MAX"]	["FOLDING_RATIO_MEAN measures the average ratio of the actual nuclear perimeter to the fitted ellipse perimeter of eosinophils within a patch. This ratio quantifies the degree of nuclear envelope folding and is normalized, enabling comparisons across different patient cases.", "FOLDING_RATIO_SD represents the standard deviation of the nuclear envelope folding ratios in a patch, reflecting the var…
Use case 1	7jw8betv292d	TM	["TUMOR_MACROPHAGE_MIXTURE_INDEX"]	["The TUMOR_MACROPHAGE_MIXTURE_INDEX is a normalized metric that quantifies the degree of spatial mixing between tumor cells and macrophages within a given tissue patch. It is calculated as the ratio of edges connecting tumor cells and macrophages to the edges connecting cells of the same type (either tumor-tumor or macrophage-macrophage). By normalizing the count of tumor-macrophage intersection…
Use case 1	7l7dgkhe8uy1	TLPMNEF	["RADIAL_OFFSET_MEAN", "RADIAL_OFFSET_SD", "ABSOLUTE_DISPLACEMENT_MEAN", "ABSOLUTE_DISPLACEMENT_SD", "INNER_ZONE_OFFSET_MEAN", "MIDDLE_ZONE_OFFSET_MEAN", "OUTER_ZONE_OFFSET_MEAN"]	["RADIAL_OFFSET_MEAN represents the mean value of the radial nucleo-cytoplasmic alignment offset for all cells in a patch after conversion into micrometers. It measures the average displacement of the nucleus relative to the cytoplasmic centroid along the direction from the tumor center to its periphery. A positive value indicates that, on average, the nucleus is displaced toward the tumor periph…
Use case 1	7pddaht077kg	T	["BUDDING_FREQUENCY"]	["BUDDING_FREQUENCY measures the density of tumor buds within a standardized 1x1 mm patch. It is determined by first identifying tumor cells that are near stromal cells, indicating their location at the invasive front. These cells are further grouped using a spatial clustering technique to highlight small cell clusters that meet the criteria for tumor buds. The count of these clusters is then div…
Use case 1	7w84kdjc4ukt	TMPN	[]	[]
Use case 1	7wm5k1vwmdw0	TLPMNEF	["TOTAL_DISCONTINUITY_SCORE", "MEAN_HORIZONTAL_GRADIENT", "MEAN_VERTICAL_GRADIENT", "MAX_DENSITY_GRADIENT"]	["TOTAL_DISCONTINUITY_SCORE is a composite metric representing the aggregate magnitude of local density differences across a grid imposed on a tumor patch. It is calculated by summing the absolute differences in normalized cell densities between horizontally and vertically adjacent grid cells, allowing comparison across different patient cases by using density rather than raw cell counts.", "MEAN…
Use case 1	7xn60s48whr8	TELMF	["MEDIAN_EOSINOPHIL_GRADIENT_SD", "MEAN_EOSINOPHIL_GRADIENT_SD", "MAX_EOSINOPHIL_GRADIENT_SD", "MIN_EOSINOPHIL_GRADIENT_SD"]	["MEDIAN_EOSINOPHIL_GRADIENT_SD represents the median value of the standard deviation computed from the pixel intensity gradients in the cytoplasmic region of eosinophils, aggregated by patch. It reflects the central tendency of the gradient variability in cell regions that have infiltrated tumor cells, lymphocytes, macrophages, and fibroblasts.", "MEAN_EOSINOPHIL_GRADIENT_SD is the average stand…
Use case 1	80miewc127ti	TLPMNEF	["PSEUDO_PROP_TUMOR", "PSEUDO_PROP_LYMPHO", "PSEUDO_PROP_PLASMA", "PSEUDO_PROP_MACRO", "PSEUDO_PROP_NEUTRO", "PSEUDO_PROP_EOSINO", "PSEUDO_PROP_FIBRO", "PREVALENCE_INDEX"]	["PSEUDO_PROP_TUMOR measures the fraction of tumor cells displaying nuclear pseudoinclusions. It is derived by dividing the number of tumor cells with validated pseudoinclusion features by the total tumor cell count in a tissue patch, making it a normalized and numeric indicator of tumor cellular morphology.", "PSEUDO_PROP_LYMPHO quantifies the proportion of lymphocytes that contain nuclear pseud…
Use case 1	842psoucjy1j	P	[]	[]
Use case 1	893s7fc1rj9u	N	["MEAN_HIGH_INTENSITY_AREA", "MEAN_LOW_INTENSITY_AREA", "MEAN_HIGH_INTENSITY", "MEAN_LOW_INTENSITY", "MEAN_HIGH_INTENSITY_VAR", "MEAN_LOW_INTENSITY_VAR", "MEAN_HIGH_LOW_RATIO"]	["MEAN_HIGH_INTENSITY_AREA measures the average area, expressed in square micrometers (\u03bcm\u00b2), of the high-intensity regions within the cytoplasm of neutrophils in a given patch. It is computed by first segmenting the cytoplasmic region into high and low intensity sub-compartments using intensity thresholding, and then averaging the area of the high-intensity parts across all neutrophils …
Use case 1	8budzj62q1fh	TLPMNEF	["MEAN_COLOR_DIFF", "MEDIAN_COLOR_DIFF", "STD_COLOR_DIFF", "MAX_COLOR_DIFF"]	["MEAN_COLOR_DIFF: This parameter quantifies the average absolute difference in cytoplasmic color intensity between neighboring cell pairs within a defined patch. It is computed by taking the mean of the absolute differences across all cell pairs detected within a fixed Euclidean distance, ensuring the measure is normalized for comparative analysis across patches and patient cases.", "MEDIAN_COLO…
Use case 1	8fbvh6bef9ro	TMNEF	["MEAN_FIBROBLAST_RING_THICKNESS_UM", "MIN_RING_THICKNESS_UM", "MAX_RING_THICKNESS_UM", "SD_RING_THICKNESS_UM"]	["MEAN_FIBROBLAST_RING_THICKNESS_UM measures the average thickness in micrometers of the fibroblast ring surrounding multi-cellular hotspots. These hotspots, defined by clusters of tumor cells, macrophages, neutrophils, and eosinophils, are identified by spatial clustering and their boundaries approximated via convex hulls. The mean thickness is computed by averaging the minimal distances of near…
Use case 1	8futdknzv3j2	E	["VACUOLATION_FREQUENCY"]	["VACUOLATION_FREQUENCY is a normalized, numeric parameter that measures the proportion of eosinophils exhibiting vacuolation within a given tissue patch. It is computed by dividing the number of eosinophils with detected vacuolar regions by the total number of eosinophils in that patch, enabling comparisons across different patient cases."]
Use case 1	8k6wr72mo91k	PL	["PLASMA_GRADIENT_RED", "PLASMA_GRADIENT_GREEN", "PLASMA_GRADIENT_BLUE", "LYMPHO_GRADIENT_RED", "LYMPHO_GRADIENT_GREEN", "LYMPHO_GRADIENT_BLUE", "GRADIENT_DIFF_RED", "GRADIENT_DIFF_GREEN", "GRADIENT_DIFF_BLUE"]	["PLASMA_GRADIENT_RED: This parameter represents the mean radial red color gradient for plasma cells. It is calculated as the difference between the average red channel intensity in the outer cytoplasmic region and the average intensity in the inner cytoplasmic zone (closer to the nucleus), aggregated over all plasma cells within a given patch. Its normalized nature allows for comparison between …
Use case 1	8ki4aha857qf	LE	["TEXTURE_CORRELATION"]	["TEXTURE_CORRELATION represents the Pearson correlation coefficient computed between paired texture features extracted from individual lymphocytes and eosinophils in the tumor-stroma transition zone. The texture features are derived from nuclear images using a Gray Level Co-occurrence Matrix-based analysis, and the resulting correlation reflects the degree of similarity between the two types of …
Use case 1	8rl6mo0npsku	ML	["STROMAL_MACROPHAGE_DENSITY", "INTRATUMORAL_LYMPHOCYTE_DENSITY", "COMBINED_INFILTRATION_SCORE"]	["STROMAL_MACROPHAGE_DENSITY quantifies the density of macrophages within the stromal region of a tumor patch. It measures the number of macrophages normalized by the stroma area (converted into mm\u00b2), allowing for robust comparisons across different patient cases regardless of variations in patch size.", "INTRATUMORAL_LYMPHOCYTE_DENSITY measures the density of lymphocytes within the tumor co…
Use case 1	8vs75ivrtn1e	LPN	["LYMPHO_BRIGHTNESS", "PLASMA_BRIGHTNESS", "NEUTRO_BRIGHTNESS", "LYMPHO_PLASMA_RATIO", "LYMPHO_NEUTRO_RATIO", "PLASMA_NEUTRO_RATIO", "TRICELL_BRIGHTNESS_RATIO"]	["LYMPHO_BRIGHTNESS represents the mean brightness of lymphocyte cells within a patch. This value is obtained by converting the cell's color image to a grayscale brightness measure using a luminosity formula and then averaging the brightness values of all pixels corresponding to the lymphocyte cells, providing a normalized metric that can be compared across different patient cases.", "PLASMA_BRIG…
Use case 1	92s60c891loy	MN	["CO_OCCURRENCE_SCORE"]	["CO_OCCURRENCE_SCORE is a normalized metric ranging from 0 to 1 that quantifies the degree of co-occurrence between macrophages and neutrophils within the stromal regions of tumor patches. It is calculated by counting the pairs of these cells that are closer than a defined spatial threshold and then normalizing this count by dividing by the maximum number of either cell type present in the patch…
Use case 1	9ipxjvg9f0bk	T	["CANNIBALISM_INDEX"]	["CANNIBALISM_INDEX measures the normalized number of tumor cells showing cannibalistic events per 1000 tumor cells in a given patch. This index is calculated by dividing the number of tumor cells with additional dark nuclear structures (beyond the primary nucleus) by the total number of tumor cells and then multiplying by 1000. It serves as a normalized metric, allowing for fair comparison acros…
Use case 1	9ul3s96b7tnl	MF	["AVG_CIRCULARITY_MACROPHAGES", "AVG_CIRCULARITY_FIBROBLASTS", "CIRCULARITY_DIFFERENCE"]	["AVG_CIRCULARITY_MACROPHAGES measures the average nuclear circularity of macrophages within the stroma for each patch. It is calculated from cell segmentation data using the formula that relates the area and perimeter of the cell nucleus, yielding a normalized, dimensionless value (ranging approximately between 0 and 1) that facilitates comparisons across different tumor samples.", "AVG_CIRCULAR…
Use case 1	9x2t8ct75yte	TLN	[]	[]
Use case 1	9zc93d20j4to	TLPMNEF	["MEAN_TENSION", "MAX_TENSION", "STD_TENSION", "L_CELL_TENSION", "P_CELL_TENSION", "M_CELL_TENSION", "N_CELL_TENSION", "E_CELL_TENSION", "F_CELL_TENSION"]	["MEAN_TENSION: Represents the average membrane tension score computed across all cells within a patch. This metric is derived by summing the hotspot curvature gradients identified on individual cell membranes, then averaging these values. It offers a normalized measure that facilitates comparison of mechanical stress across different tumor regions and patient cases.", "MAX_TENSION: Denotes the m…
Use case 1	a0nmxb7j7r5k	TNFE	["MEDIAN_NEUTROPHIL_FIBROBLAST_NUCLEAR_ASPECT_RATIO"]	["This parameter quantifies the relative elongation of neutrophil nuclei compared to fibroblast nuclei within stromal regions that contain both tumor cells and eosinophils. It is derived by computing the nuclear aspect ratio (the ratio of the longer to the shorter side of the minimum rotated rectangle) for each cell and then calculating the median value for both neutrophils and fibroblasts within…
Use case 1	a0sx8lnd4owa	TPMNF	[]	[]
Use case 1	a1r4lnoz372o	TF	["TUMOR_MEAN_ASPECT_RATIO", "FIBRO_MEAN_ASPECT_RATIO", "ASPECT_RATIO_DIFFERENCE"]	["TUMOR_MEAN_ASPECT_RATIO represents the average nucleus shape of tumor cells at the epithelial-stromal boundary. The metric is derived by isolating tumor cells at this interface, computing each cell's nucleus aspect ratio using the dimensions of its minimum rotated rectangle, and then averaging these ratios over all qualifying tumor cells. This normalized, unitless value enables reliable compari…
Use case 1	a3iukwu184ze	TN	[]	[]
Use case 1	a69txy8bjd67	P	["CLOCKFACE_UNIFORMITY_SCORE", "CLOCKFACE_MEAN_INTENSITY", "CLOCKFACE_SECTOR_STDEV"]	["CLOCKFACE_UNIFORMITY_SCORE quantifies the deviation of the plasma cell\u2019s nuclear chromatin intensity distribution from an ideal uniform clock-face pattern. It is computed by dividing the standard deviation of the dark chromatin intensity values across 12 sectors by their mean intensity, thereby normalizing the variability. Lower values indicate a pattern that closely adheres to the classic…
Use case 1	a72ej6dgd75f	P	[]	[]
Use case 1	a7k4x8wxmdm9	MFTN	["MEDIAN_MACRO_FIBRO_EOSIN_RATIO"]	["This parameter represents the median ratio of cytoplasmic eosin intensity between macrophages and fibroblasts within a 1x1 mm patch of tumor tissue that is enriched for both tumor cells and neutrophils. The median ratio is computed by first calculating the mean red channel intensity of the eosin stain for each macrophage and fibroblast within the patch, then forming all possible valid pairs (sk…
Use case 1	abvsv038cuj3	E	[]	[]
Use case 1	acfa3zns4k3b	ELNT	["MEAN_INFILTRATION_DISTANCE_UM"]	["The parameter 'MEAN_INFILTRATION_DISTANCE_UM' quantifies the average distance in micrometers between tumor cells and immune cells (lymphocytes, eosinophils, and neutrophils) within each analyzed image patch. It is computed by first determining the Euclidean distances between the centroids of tumor cells and those of the immune cells, then converting these distances from pixels to micrometers us…
Use case 1	agc9cmi0wbtb	TN	["MEAN_MIN_DIST_UM", "MEDIAN_MIN_DIST_UM"]	["MEAN_MIN_DIST_UM represents the calculated average of the minimum distances from each neutrophil to its nearest tumor cell within a patch. This distance, converted from pixel units to micrometers, provides a normalized measure of spatial proximity between neutrophils and tumor cells, allowing for comparisons across different tumor patches and patient cases.", "MEDIAN_MIN_DIST_UM represents the …
Use case 1	aoo3l9l96i47	N	["NET_FORMATION_INDEX"]	["NET_FORMATION_INDEX is a normalized, dimensionless metric calculated as the ratio of the total area of detected NET-like structures to the total tumor area within an image patch. It is derived by first calculating the NET area via image processing techniques on neutrophil image patches (after applying filters and morphological operations), and then normalizing this value by the tumor area obtai…
Use case 1	apektun7edg5	TLPMNEF	["BLEB_FREQ_TUMOR", "BLEB_FREQ_STROMA", "BLEB_FREQ_T_CELLS", "BLEB_FREQ_L_CELLS", "BLEB_FREQ_P_CELLS", "BLEB_FREQ_M_CELLS", "BLEB_FREQ_N_CELLS", "BLEB_FREQ_E_CELLS", "BLEB_FREQ_F_CELLS"]	["BLEB_FREQ_TUMOR measures the average number of membrane blebs per cell in regions classified as tumor. It quantifies the blebbing activity in tumor cells by aggregating individual cell bleb counts within a patch and normalizing by the number of tumor cells.", "BLEB_FREQ_STROMA quantifies the average number of membrane blebs per cell in stromal regions. This parameter provides insight into the b…
Use case 1	avcsilmdnxa2	LPMN	["MEAN_LYMPHO_ROUNDNESS"]	["MEAN_LYMPHO_ROUNDNESS is a normalized metric that represents the average nuclear roundness of lymphocytes in immune-rich regions of tumor patches. This parameter is derived by calculating the roundness for each lymphocyte based on the area and perimeter properties of its nucleus, where a perfect circle would yield a value of 1. The resulting mean value provides a normalized measure that can be …
Use case 1	b9mdtdnze212	FE	["FIBROBLAST_EOSINOPHIL_RATIO"]	["FIBROBLAST_EOSINOPHIL_RATIO represents the normalized ratio of fibroblasts to eosinophils measured in the 50\u00b5m peri-tumoral stroma region. The ratio is computed by dividing the number of fibroblasts by the number of eosinophils present within the peri-tumoral area of each patch extracted from whole-slide images. This parameter is used to compare cellular distributions among different patie…
Use case 1	bb0rcp9nz60b	F	["SCALLOPING_FREQ_MEAN", "SCALLOPING_FREQ_SD"]	["SCALLOPING_FREQ_MEAN measures the average number of significant indentations (membrane scallops) per fibroblast within a patch. This parameter is derived by analyzing each fibroblast cell in the patch, detecting their membrane indentations based on a defined minimal area threshold, and then computing the arithmetic mean of these counts. It is normalized because it reflects a per-cell average, e…
Use case 1	bb40vn0ypt7n	TLMEF	["MEAN_CORRIDOR_CURVATURE_SD", "MAX_CORRIDOR_CURVATURE_SD"]	["MEAN_CORRIDOR_CURVATURE_SD represents the average standard deviation of the curvature computed along each lymphocyte corridor detected within a patch. This metric quantifies how variable the bending of the lymphocyte pathway is across the patch. By averaging these curvature variations, it normalizes the measurement, allowing for direct comparison between different patient cases and regions.", "…
Use case 1	blu695zg2zhe	TLPMEF	["MEDIAN_EOSINOPHIL_DIST_UM", "MEDIAN_FIBROBLAST_DIST_UM", "RATIO_EOSIN_FIBRO_DIST"]	["MEDIAN_EOSINOPHIL_DIST_UM measures the median distance, expressed in micrometers, between eosinophils and the tumor boundary within a standardized patch. The tumor boundary is defined by constructing a convex hull of tumor cell centroids, and distances are calculated from each eosinophil to the nearest point on this boundary. This parameter provides a normalized metric to compare spatial cell d…
Use case 1	bn6z5yjtblnc	TLPMNEF	["RD_PATTERN_INDEX", "RD_ERROR_EPITHELIAL", "RD_ERROR_LYMPHOCYTE", "RD_ERROR_PLASMA", "RD_ERROR_NEUTROPHIL", "RD_ERROR_EOSINOPHIL", "RD_ERROR_MACROPHAGE", "RD_ERROR_CONNECTIVE"]	["RD_PATTERN_INDEX represents the overall reaction-diffusion pattern similarity index calculated for each patch. It is derived by subtracting the averaged mean squared errors of the seven cell types from 1, normalizing the measure to a range between 0 and 1. A higher value indicates a better match between the observed spatial density maps and those simulated using reaction-diffusion dynamics.", "…
Use case 1	bp3ntrumhx3t	TFLME	["PINCH_POINT_PROPORTION"]	["PINCH_POINT_PROPORTION is a normalized metric that indicates the density of multi-cell contact zones within each tissue patch. It is calculated as the ratio of the number of valid cross-cell pinch point clusters (where a cluster is defined by the presence of at least two different cell types in close contact) to the total number of relevant cells (tumor cells, fibroblasts, lymphocytes, macropha…
Use case 1	bwyqe56kp2v2	MN	[]	[]
Use case 1	bxr9g25z83ny	TFN	[]	[]
Use case 1	c525ut90puqm	TLPMNEF	["AGGREGATION_PROBABILITY"]	["The AGGREGATION_PROBABILITY parameter measures the proportion of cells in a patch that are part of cell clusters meeting specific criteria: the clusters must contain at least one eosinophil and have a minimum total of three cells. This ratio is calculated by dividing the total number of cells in such qualifying clusters by the total cell count within the patch. Because this parameter expresses …
Use case 1	c9a1cel0ln1s	TLPMNEF	["HYPERCHROM_FRAC_TUMOR", "HYPERCHROM_FRAC_LYMPHO", "HYPERCHROM_FRAC_PLASMA", "HYPERCHROM_FRAC_MACRO", "HYPERCHROM_FRAC_NEUTRO", "HYPERCHROM_FRAC_EOSINO", "HYPERCHROM_FRAC_FIBRO"]	["HYPERCHROM_FRAC_TUMOR measures the normalized fraction of tumor (epithelial) cells in a patch that have hyperchromatic nuclei. This is determined by comparing the average nuclear grayscale intensity to a calibrated threshold, allowing comparison across different patient cases.", "HYPERCHROM_FRAC_LYMPHO represents the normalized proportion of lymphocytes within a patch that exhibit hyperchromati…
Use case 1	cavupnbujvz0	TLPMNEF	["GRANULOCYTE_DENSITY", "STROMAL_DENSITY", "DENSITY_DIFFERENCE", "MARGIN_AREA"]	["GRANULOCYTE_DENSITY represents the normalized density (cells per mm\u00b2) of granulocytes, specifically neutrophils and eosinophils, found within the tumor invasive margin. This metric is obtained by calculating the number of granulocyte cells located in the defined margin region and then dividing by the area of that region, enabling standardized comparisons across different patches and patien…
Use case 1	cdn7usdxh93a	TMP	["TRIPLET_DENSITY", "NORMALIZED_TRIPLET_INDEX"]	["TRIPLET_DENSITY represents the count of unique tumor-macrophage-plasma cell triplets normalized by the total number of cells analyzed in the patch. This parameter is designed to provide a relative measure of triplet occurrence by accounting for variations in cell numbers across different patches, enabling meaningful comparisons between patient cases.", "NORMALIZED_TRIPLET_INDEX is calculated by…
Use case 1	cf60wdmaxujw	TLE	[]	[]
Use case 1	chtntxidxj9d	N	[]	[]
Use case 1	ci2yirhytzio	ELMT	["FRACTION_CLUSTERED"]	["FRACTION_CLUSTERED represents the fraction of eosinophils within a given patch that are clustered with at least one tumor cell, one lymphocyte, and one macrophage within a 50\u03bcm radius. This normalized metric is calculated by dividing the number of 'clustered' eosinophils by the total number of eosinophils, ensuring that comparisons across different patient cases and patches are valid and r…
Use case 1	cm84sr2kmet5	MP	["MEDIAN_ROUNDNESS_DIFF"]	["MEDIAN_ROUNDNESS_DIFF is a numeric parameter that represents the difference between the median nuclear roundness of macrophages and that of plasma cells, calculated within intratumoral regions of a tumor. Nuclear roundness, computed using a geometric formula based on cell polygon area and perimeter, yields values between 0 and 1, with 1 representing perfect circularity. This metric captures var…
Use case 1	cncgcmauoxfn	T	["PYKNOTIC_FRACTION", "MEAN_NUCLEUS_INTENSITY"]	["PYKNOTIC_FRACTION represents the proportion of tumor cells within a patch that exhibit pyknotic features, determined by identifying nuclei with dark, condensed chromatin. This parameter is normalized by dividing the number of tumor cells classified as pyknotic by the total number of tumor cells, allowing for fair comparisons across different patient cases.", "MEAN_NUCLEUS_INTENSITY reflects the…
Use case 1	coamj9uz943s	L	["APOPTOTIC_RATE"]	["APOPTOTIC_RATE is a normalized, numeric metric representing the proportion of apoptotic lymphocytes within a given tumor patch. It is calculated by dividing the number of lymphocytes showing apoptotic features\u2014detected through nuclear fragmentation analysis\u2014by the total lymphocyte count in that patch. This ratio allows for direct and comparable analysis across different patient cases …
Use case 1	cpzakh6nv1ya	TLF	["FIBROBLAST_PROXIMITY_INDEX_MEAN", "FIBROBLAST_PROXIMITY_INDEX_STD", "FIBROBLAST_PROXIMITY_INDEX_MEDIAN"]	["FIBROBLAST_PROXIMITY_INDEX_MEAN represents the average of the fibroblast proximity index values calculated across all fibroblast cells in a patch. This index is computed by assessing the distances from a fibroblast's centroid to the nearest tumor cell and lymphocyte, combining these distances using an inverse summation approach. A higher mean indicates that fibroblasts are, on average, position…
Use case 1	cr15xd0yr39d	F	["FIBROBLAST_DENSITY_GRADIENT", "MEAN_FIBROBLAST_DENSITY", "MAX_FIBROBLAST_DENSITY"]	["FIBROBLAST_DENSITY_GRADIENT measures the rate of change in fibroblast density as a function of distance from the tumor boundary. It is derived by applying linear regression to fibroblast densities computed within successive concentric annular zones. By converting the slope from a pixel-based measure to micrometers, it provides a normalized metric that facilitates comparisons across different pa…
Use case 1	crxqjsghlna4	TLNE	["FUSION_RATIO"]	["FUSION_RATIO measures the degree of spatial overlap between hotspots formed by different cell types within a tissue patch. It is computed as the ratio of the combined area where hotspots of at least two different cell types intersect to the total hotspot area derived from all the cell types. The ratio is normalized between 0 and 1\u2014where 0 indicates no intersection and 1 indicates complete …
Use case 1	cso3gntgtfnn	NE	["REPULSION_INDEX", "OBSERVED_MEDIAN_DIST_UM", "EXPECTED_MEDIAN_DIST_UM"]	["REPULSION_INDEX: This parameter is a normalized ratio calculated by dividing the observed median distance between neutrophils and eosinophils by the mean median distance derived from multiple random simulations. It quantifies the degree of spatial repulsion between these immune cell types, with values greater than 1 indicating a repulsive interaction. Its normalization ensures that it can be re…
Use case 1	ctk5c7hwx2d2	TLPMNEF	["TUMOR_AXIS_RATIO_IQR", "LYMPHO_AXIS_RATIO_IQR", "PLASMA_AXIS_RATIO_IQR", "MACRO_AXIS_RATIO_IQR", "NEUTRO_AXIS_RATIO_IQR", "EOSINO_AXIS_RATIO_IQR", "FIBRO_AXIS_RATIO_IQR"]	["TUMOR_AXIS_RATIO_IQR measures the interquartile range of the major-to-minor axis ratios for tumor cells within a given patch. This metric quantifies the variability in the cell shape, indicating the range between the 25th and 75th percentile values, and is computed by comparing eigenvalue-derived ratios from principal component analysis applied to extracted cell nuclei polygons.", "LYMPHO_AXIS_…
Use case 1	d103nxwtuq5y	LNF	["BRIDGING_RATIO"]	["BRIDGING_RATIO is a normalized numeric metric that quantifies the degree of three-way interaction among lymphocytes, neutrophils, and fibroblasts in each tumor patch. It is calculated as the ratio of connected clusters containing all three cell types to the total number of connected clusters in the patch, thereby allowing robust comparisons across multiple patient cases by accounting for variat…
Use case 1	d1yteqtqdw85	TEFLM	["MEDIAN_BRIDGING_DISTANCE_UM", "MIN_BRIDGING_DISTANCE_UM", "MAX_BRIDGING_DISTANCE_UM", "VALID_PATCH"]	["MEDIAN_BRIDGING_DISTANCE_UM represents the median of the shortest distances calculated between eosinophils and their nearest tumor cells within each patch that meets the defined cell density criteria. The measurements are provided in micrometers and offer a normalized metric to compare spatial relationships across different patient cases by capturing the central tendency of these bridging dista…
Use case 1	d775va6ryqxx	FLPT	["MEAN_FIBROBLAST_ROUNDNESS"]	["The parameter 'MEAN_FIBROBLAST_ROUNDNESS' represents the normalized average nuclear roundness of fibroblast cells located in the stromal regions of patches that have tumor cells, lymphocytes, and plasma cells. It is computed by taking the roundness of each fibroblast nucleus\u2014calculated as a ratio (from 0 to 1, where 1 indicates a perfect circle)\u2014and then averaging these values across …
Use case 1	d7jamvsj0oyo	LF	["STD_TEXTURE_DIFF", "MEAN_TEXTURE_DIFF"]	["STD_TEXTURE_DIFF measures the standard deviation of the absolute differences in nuclear texture contrast between lymphocyte and fibroblast pairs within tumor stroma. This parameter captures the variability in nuclear texture differences, reflecting the heterogeneity in the immune-stromal interface. It is derived from local patch analysis by computing the contrast feature from masked nucleus ima…
Use case 1	dg22ary5d8l1	NL	[]	[]
Use case 1	dkzv8k4o7j0u	TL	["TUMOR_LYMPHO_MIN_DIST_MEAN", "TUMOR_LYMPHO_MIN_DIST_STD", "TUMOR_LYMPHO_MIN_DIST_MEDIAN"]	["TUMOR_LYMPHO_MIN_DIST_MEAN represents the average minimum distance, measured in micrometers, from each tumor cell to its nearest lymphocyte within a patch. This metric is derived by first computing the Euclidean distances between the centroids of tumor cells and lymphocytes, selecting the minimum distance for each tumor cell, and then averaging these distances. It normalizes cell-to-cell spatia…
Use case 1	dmp42vhjm3j0	T	["MEAN_MUCIN_PROPORTION", "MEDIAN_MUCIN_PROPORTION", "SD_MUCIN_PROPORTION", "MAX_MUCIN_PROPORTION"]	["MEAN_MUCIN_PROPORTION represents the average fraction of mucin-stained area relative to the total cytoplasmic area of tumor cells within a patch. This parameter is normalized, allowing direct comparison between different patient cases and tissue regions.", "MEDIAN_MUCIN_PROPORTION indicates the middle value in the distribution of mucin-stained proportions among tumor cells in a patch, providing…
Use case 1	dn2ncx5w1z8b	TLPMNE	["CENTROID_DIST_VAR_UM", "CENTROID_DIST_STD_UM"]	["CENTROID_DIST_VAR_UM represents the variance of all pairwise Euclidean distances calculated between cell centroids in each patch. The distances are first computed in pixel units and then converted to micrometers, ensuring comparability across different patients. This metric quantifies the overall spread in inter-cell distances, which can indicate the level of spatial heterogeneity and organizat…
Use case 1	do0xj537ecm3	TFEL	["FIBROBLAST_CV", "EOSINOPHIL_CV", "MEAN_FIBROBLAST_AREA", "MEAN_EOSINOPHIL_AREA"]	["FIBROBLAST_CV quantifies the variability in fibroblast infiltration areas across tumor-lymphocyte clusters by measuring the ratio of the standard deviation to the mean infiltration area. This normalized metric allows for the comparison of immune response variability across different patient cases, independent of the absolute numbers of fibroblast cells.", "EOSINOPHIL_CV quantifies the variation…
Use case 1	dqfjymymxaro	TLPF	["TUMOR_PERIMETER_VARIANCE", "LYMPHOCYTE_PERIMETER_VARIANCE", "PLASMA_PERIMETER_VARIANCE"]	["TUMOR_PERIMETER_VARIANCE quantifies the variability in the perimeters of tumor cell polygons within each analyzed patch. It is computed by first measuring each tumor cell's perimeter, converting the pixel-based measurement to micrometers, and then calculating the statistical variance of these values. This measure is numeric and expressed in square micrometers, allowing for meaningful comparison…
Use case 1	dsowqid8zsrr	TLPMNEF	["RIPPLE_INDEX_TUMOR", "RIPPLE_INDEX_LYMPHO", "RIPPLE_INDEX_PLASMA", "RIPPLE_INDEX_MACRO", "RIPPLE_INDEX_NEUTRO", "RIPPLE_INDEX_EOSINO", "RIPPLE_INDEX_CONNECTIVE"]	["RIPPLE_INDEX_TUMOR measures the variability in the density of tumor (epithelial) cells across concentric annular rings that radiate outward from the tumor core. The value is computed by taking the difference between the maximum and minimum cell density in the rings, divided by the mean density, resulting in a normalized ratio that allows comparison across different patient cases.", "RIPPLE_INDE…
Use case 1	dx05ru64of4d	FLNT	[]	[]
Use case 1	e0teoez7asls	TLMPF	["MEDIAN_ELONGATION_RATIO"]	["MEDIAN_ELONGATION_RATIO: This parameter represents the median ratio of the longer side to the shorter side of the minimum rotated rectangle for cells that are part of density-based hotspot clusters. It quantifies the morphological elongation of cells in regions with high cell density, reflecting potential invasive processes and immunological pressures. Being a median of ratios, it is inherently…
Use case 1	e1lt0d8d82px	MF	["MACRO_R_MEAN", "MACRO_G_MEAN", "MACRO_B_MEAN", "MACRO_R_STD", "MACRO_G_STD", "MACRO_B_STD", "FIBRO_R_MEAN", "FIBRO_G_MEAN", "FIBRO_B_MEAN", "FIBRO_R_STD", "FIBRO_G_STD", "FIBRO_B_STD", "COLOR_UNIFORMITY_SCORE"]	["MACRO_R_MEAN represents the aggregated mean red channel intensity of the cytoplasmic regions extracted from macrophages within a given tissue patch. This value is computed by averaging the red pixel intensities over masked regions corresponding to the macrophage cytoplasm, and it provides a normalized measure of staining intensity that can be compared across different patient cases.", "MACRO_G_…
Use case 1	e4poglf4h65x	TLM	["SYNERGY_SCORE"]	["SYNERGY_SCORE is a normalized metric that quantifies the tricellular interaction among tumor cells, lymphocytes, and macrophages in the peri-ductal area. It is calculated by summing the pairwise adjacency counts between tumor-lymphocyte, tumor-macrophage, and lymphocyte-macrophage cell pairs, then normalizing this total by the product of the number of peri-ductal tumor cells and the number of p…
Use case 1	eecb87zxdwxo	TFLEN	[]	[]
Use case 1	eg19h4nw4205	P	["PERCENTAGE_RUSSELL_POSITIVE", "MEAN_RUSSELL_BODIES_PER_CELL"]	["PERCENTAGE_RUSSELL_POSITIVE measures the proportion of plasma cells that exhibit at least one Russell body. This parameter is computed as the percentage obtained by dividing the number of plasma cells with Russell bodies by the total number of plasma cells in a patch. As a ratio, it is normalized to allow comparisons across different patient cases.", "MEAN_RUSSELL_BODIES_PER_CELL represents the…
Use case 1	eo28emi6wsrp	P	["MEAN_RED_INTENSITY", "STD_RED_INTENSITY"]	["MEAN_RED_INTENSITY represents the average red channel intensity measured in the peripheral cytoplasmic region of plasma cells within a patch. This metric quantifies the degree of eosinophilic staining and is calculated across all plasma cells present in the patch, making it suitable for comparing different patient cases as it is normalized.", "STD_RED_INTENSITY reflects the variability or sprea…
Use case 1	eql5q5i4mabl	TF	["MEAN_NUCLEAR_COLOR_DIFF", "SD_NUCLEAR_COLOR_DIFF", "MIN_NUCLEAR_COLOR_DIFF", "MAX_NUCLEAR_COLOR_DIFF"]	["MEAN_NUCLEAR_COLOR_DIFF measures the average absolute difference in nuclear grayscale intensity between paired tumor cells and fibroblasts within the epithelial-stroma transitional zones of a patch. This parameter summarizes the typical nuclear color difference and is computed by averaging all the differences obtained from the identified transitional pairs, making it a normalized metric that fa…
Use case 1	erx9arvi9vex	TM	["PROP_TUMOR_MACRO_COLOC"]	["PROP_TUMOR_MACRO_COLOC is a normalized metric that measures the proportion of tumor cells at the tumor-stroma interface which are in close proximity to macrophages. It is derived by first identifying tumor cells at the interface (using a distance threshold from stroma cells), then determining which of these interface tumor cells have a macrophage within a predefined proximity threshold. The fin…
Use case 1	ez0yjvi6mnpw	MEF	["MEF_TRIAD_DENSITY", "MEF_TRIAD_MEAN_DIST"]	["MEF_TRIAD_DENSITY is a normalized ratio that quantifies the efficiency of tricellular organization. It is calculated by dividing the number of valid macrophage-eosinophil-fibroblast triads\u2014where each triad has all pairwise distances within the specified spatial threshold\u2014by the total number of possible triads within a patch. This metric allows for direct comparisons across different p…
Use case 1	f0imvbbwmal3	FMN	["ORIENTATION_COHERENCE_SCORE", "MEAN_ANGLE_DIFFERENCE", "SD_ANGLE_DIFFERENCE"]	["ORIENTATION_COHERENCE_SCORE is a normalized metric ranging from 0 to 1 that quantifies how well aligned the fibroblasts, macrophages, and neutrophils are in local tumor patches. It is computed by first calculating the average angular differences between each cell pair in triplets found within 50\u03bcm proximity, then converting this average difference to a coherence score, where 1 signifies pe…
Use case 1	f72d4lasqhj3	TNP	["MEAN_PERIMETER_TUMOR", "MEAN_PERIMETER_NEUTROPHILS", "MEAN_PERIMETER_PLASMA", "DERIVED_PERIMETER_DIFFERENCE"]	["MEAN_PERIMETER_TUMOR represents the average nuclear perimeter of tumor cells located in the deeper compartment of a tissue patch. This parameter is normalized by taking the mean of perimeters (converted to micrometers) and thus allows comparison across different patient cases.", "MEAN_PERIMETER_NEUTROPHILS represents the average nuclear perimeter of neutrophilic granulocytes in the deeper compa…
Use case 1	f8xeja7mayfv	TNEM	["MAX_CLUSTER_SHAPE_COMPLEXITY"]	["The parameter 'MAX_CLUSTER_SHAPE_COMPLEXITY' measures the maximum shape complexity observed among clusters of tumor cells combined with immune cells (neutrophils, eosinophils, and macrophages) within an image patch. This complexity is calculated by first clustering cells based on their spatial proximity, then merging the cell polygons within each cluster, and finally computing the ratio of the …
Use case 1	fmwyw3uxvqko	TFM	["PV_TUMOR_DENSITY", "PV_FIBROBLAST_DENSITY", "AVG_TUMOR_FIBROBLAST_DIST", "AVG_TUMOR_MACROPHAGE_DIST", "AVG_FIBROBLAST_MACROPHAGE_DIST", "TRI_CELL_SYNERGY_INDEX"]	["PV_TUMOR_DENSITY measures the density of tumor cells in the perivascular zone. It is calculated by dividing the number of tumor cells located within the defined perivascular area by the total area of that region (expressed in \u03bcm\u00b2), allowing for normalized comparisons between different patches and patient cases.", "PV_FIBROBLAST_DENSITY represents the density of fibroblasts in the peri…
Use case 1	fuq5u2lwticv	MFLE	["SPATIAL_ENTROPY"]	["SPATIAL_ENTROPY is a normalized numeric parameter that quantifies the spatial randomness or organization of selected immune and stromal cells\u2014namely macrophages, fibroblasts, lymphocytes, and eosinophils\u2014within a tumor patch. The measure is based on the concept of Shannon entropy, where the tumor region (patch) is divided into smaller non-overlapping windows. In each window, the relat…
Use case 1	fvkmkinmw8u5	N	["MEAN_NUCLEAR_SEGMENTATION", "MEDIAN_NUCLEAR_SEGMENTATION", "MAX_NUCLEAR_SEGMENTATION", "MIN_NUCLEAR_SEGMENTATION", "STD_NUCLEAR_SEGMENTATION"]	["MEAN_NUCLEAR_SEGMENTATION is the average number of detected nuclear lobes across all neutrophils in a patch. This metric is derived by computing the segmentation score (number of lobes identified based on nuclear concavity) for each neutrophil within a standardized tissue patch and then calculating their mean value, making it a normalized parameter suitable for comparing different patient cases…
Use case 1	fvkwnltk02g6	L	["HYPERFISSION_RATIO"]	["HYPERFISSION_RATIO represents a normalized measure calculated as the ratio of the total number of small punctate mitochondrial fragments detected in lymphocyte cells to the total number of lymphocytes in a given patch. This ratio enables comparison across different patient cases by standardizing the mitochondrial fragmentation data to the cell count, thereby eliminating biases introduced by var…
Use case 1	fwor219jk1ib	TLPMNEF	["MEAN_PROTRUSIONS_PER_CELL", "SD_PROTRUSIONS_PER_CELL"]	["This parameter represents the average number of detected protrusions per cell in each patch. It is calculated by dividing the sum of all detected protrusions in the patch by the number of cells present. As a normalized metric, it adjusts for differences in cell count across patches and thus enables reliable comparisons between different patient cases.", "This parameter quantifies the variabilit…
Use case 1	fywb1cl4swe7	TLPMNEF	[]	[]
Use case 1	g133hv06behu	TLPMNEF	["CORRELATION_COEFF", "MEAN_IRREGULARITY", "MEAN_CHROMATIC_INTENSITY"]	["This parameter represents the cross-correlation coefficient between cell perimeter irregularity and chromatic intensity in a given patch. It quantifies the strength and direction of the linear relationship between these two cell-level measurements, with values ranging from -1 to 1. Being a normalized, dimensionless metric, it allows for meaningful comparisons across different patient cases.", "…
Use case 1	g13d4fe5fd3m	TN	[]	[]
Use case 1	g15dokr783mt	FTME	["PEAK_DIST_FIBRO_TUMOR", "PEAK_DIST_FIBRO_MACRO", "PEAK_DIST_FIBRO_EOSINO"]	["PEAK_DIST_FIBRO_TUMOR represents the average distance, expressed in micrometers, from fibroblasts to tumor cells at the point of highest normalized density. This is achieved by computing the radial distribution function (RDF) between fibroblast centroids and tumor cell centroids within patches, binning these distances into fixed annuli, normalizing by the annulus area and number of source fibro…
Use case 1	g2t6jgej14st	TLPMNEF	["TEXTURE_CONVERGENCE_SCORE", "MEAN_CORRELATION", "MAX_CORRELATION", "MIN_CORRELATION", "CORRELATION_STD"]	["TEXTURE_CONVERGENCE_SCORE: A primary metric that represents the average absolute value of the Pearson correlation coefficients computed between standardized texture features of different cell types within a local tissue patch. It quantifies the overall degree of convergence or similarity in texture patterns among the cell types, making it suitable for comparing across different patient cases.",…
Use case 1	g30tqbp1b8bm	LP	["MEAN_LYMPHO_DIST_UM", "MIN_LYMPHO_DIST_UM", "MAX_LYMPHO_DIST_UM", "STD_LYMPHO_DIST_UM", "MEAN_PLASMA_DIST_UM", "MIN_PLASMA_DIST_UM", "MAX_PLASMA_DIST_UM", "STD_PLASMA_DIST_UM"]	["MEAN_LYMPHO_DIST_UM measures the average distance, in micrometers, from lymphocyte cells to the boundary of the nearest tumor island. This metric assesses the typical proximity of immune cells relative to tumor regions within a patch, allowing comparisons across different patient cases since distances are scaled.", "MIN_LYMPHO_DIST_UM represents the smallest distance, in micrometers, observed b…
Use case 1	g33cixg6wjh0	TLPMNEF	["MORANS_I", "MEAN_PLEOMORPHISM", "SD_PLEOMORPHISM"]	["MORANS_I is a spatial autocorrelation coefficient that quantifies the clustering of cellular pleomorphism within a tumor patch. It is computed using a method based on Moran's I, taking into account the spatial relationships among cells through a weight matrix defined by the distance between cell centroids. This parameter provides a normalized measure ranging from -1 to 1, where higher values in…
Use case 1	g45tqhgxrmj0	TLPMNF	["MEAN_ASYMMETRY_RATIO", "STD_ASYMMETRY_RATIO"]	["MEAN_ASYMMETRY_RATIO represents the average deviation from a perfect circular shape for all targeted cells within a specific patch. This measurement is obtained by calculating the individual asymmetry of each cell (derived as 1 minus the circularity, where circularity is computed from the cell\u2019s area and perimeter) and then averaging these values over the cells in the patch. It is normaliz…
Use case 1	g4v13u4p0ra4	E	["MEAN_EOSINOPHIL_ROUNDNESS", "STD_EOSINOPHIL_ROUNDNESS", "MIN_EOSINOPHIL_ROUNDNESS", "MAX_EOSINOPHIL_ROUNDNESS"]	["MEAN_EOSINOPHIL_ROUNDNESS measures the average roundness of eosinophil nuclei within a patch. The roundness is computed using the formula (4 * \u03c0 * Area) / (Perimeter^2), resulting in a normalized value between 0 and 1, where 1 signifies a perfectly round nucleus.", "STD_EOSINOPHIL_ROUNDNESS quantifies the variability in nuclear roundness among eosinophils in a patch. It represents the stan…
Use case 1	g7d6fxkxywys	TLPMNEF	["MEAN_COMPLEXITY_INDEX", "MAX_COMPLEXITY_INDEX", "MEDIAN_COMPLEXITY_INDEX", "STD_COMPLEXITY_INDEX"]	["MEAN_COMPLEXITY_INDEX represents the average number of distinct cell types found across all identified clusters within a patch. It is computed by first determining the count of unique cell types in each cluster (the heterocellular complexity index) and then averaging these counts over all clusters. This metric provides a normalized measure of cellular heterogeneity that can be used to compare d…
Use case 1	ga5hvvnsmng3	TLPMNF	["T_NUCLEAR_GRANULARITY", "L_NUCLEAR_GRANULARITY", "P_NUCLEAR_GRANULARITY", "M_NUCLEAR_GRANULARITY", "N_NUCLEAR_GRANULARITY", "F_NUCLEAR_GRANULARITY", "GRANULARITY_CONTRAST_SCORE"]	["T_NUCLEAR_GRANULARITY represents the median standard deviation of pixel intensities within the nucleus of tumor cells in each patch. This metric quantifies the texture granularity of tumor cell nuclei, enabling comparison of nuclear variability across patient samples.", "L_NUCLEAR_GRANULARITY measures the median variability in pixel intensities within lymphocyte nuclei per patch. It reflects th…
Use case 1	gc3787ob1dag	L	["LYMPHO_HOTSPOT_DENSITY", "MEAN_HOTSPOT_SIZE", "STD_HOTSPOT_SIZE"]	["LYMPHO_HOTSPOT_DENSITY measures the number of lymphocyte clusters normalized by the patch area (per mm\u00b2). This parameter is computed by detecting clusters of lymphocytes based on spatial proximity and then dividing the number of clusters by the area of the patch. Its normalized nature makes it suitable for comparing different patient cases.", "MEAN_HOTSPOT_SIZE represents the average numbe…
Use case 1	gdjsgkvaev88	TLPMNF	["T_CYTO_NUCLEAR_RATIO_MEAN", "T_CYTO_NUCLEAR_RATIO_SD", "L_CYTO_NUCLEAR_RATIO_MEAN", "L_CYTO_NUCLEAR_RATIO_SD", "P_CYTO_NUCLEAR_RATIO_MEAN", "P_CYTO_NUCLEAR_RATIO_SD", "M_CYTO_NUCLEAR_RATIO_MEAN", "M_CYTO_NUCLEAR_RATIO_SD", "N_CYTO_NUCLEAR_RATIO_MEAN", "N_CYTO_NUCLEAR_RATIO_SD", "F_CYTO_NUCLEAR_RATIO_MEAN", "F_CYTO_NUCLEAR_RATIO_SD"]	["T_CYTO_NUCLEAR_RATIO_MEAN represents the average ratio of the estimated cytoplasmic area to the nuclear area for tumor cells in a given patch. This normalized metric quantifies cell morphology by comparing the relative sizes of the cytoplasm and nucleus, enabling consistent comparisons across different patient cases.", "T_CYTO_NUCLEAR_RATIO_SD is the standard deviation of the cytoplasmic-to-nuc…
Use case 1	ggnwbvkbyml5	TLPMNEF	["PHASE_SEP_STRENGTH", "MEAN_LOCAL_SEGREGATION", "STD_LOCAL_SEGREGATION"]	["PHASE_SEP_STRENGTH is a normalized metric that quantifies the phase separation strength within a tissue patch. It is calculated by comparing the mean local segregation score\u2014derived from the fraction of same-type neighboring cells\u2014to the expected ratio under random cell distribution, thereby providing a standardized measure for comparing different tumor cases.", "MEAN_LOCAL_SEGREGATIO…
Use case 1	gjldjt9i4u3g	LM	["MACRO_LYMPHO_ASPECT_RATIO_DIFF"]	["MACRO_LYMPHO_ASPECT_RATIO_DIFF quantifies the difference in nuclear aspect ratios between macrophages and lymphocytes in tumor patches. It is derived by first identifying the immune cells located within a defined epithelial boundary, determined by a fixed distance threshold from tumor regions. For each cell, the nuclear aspect ratio is calculated based on the ratio of the longer to the shorter …
Use case 1	gl6ktgrh39ja	L	["LYMPHO_ER_EXPANSION_SCORE_MEAN", "LYMPHO_ER_EXPANSION_SCORE_STD", "LYMPHO_ER_EXPANSION_SCORE_MEDIAN"]	["LYMPHO_ER_EXPANSION_SCORE_MEAN is a normalized parameter that represents the mean ratio of pale cytoplasmic regions, which approximate the endoplasmic reticulum, to the total cytoplasmic area in lymphocytes across a patch. This measurement is computed by dividing the number of pixels identified as pale (ER) by the overall cytoplasmic pixels for each lymphocyte, and then averaging across all lym…
Use case 1	gukfxd2coi0z	FNM	["NUCLEAR_CONTRAST_STD", "MEAN_FIBROBLAST_CONTRAST", "MEAN_NEUTROPHIL_CONTRAST", "MEAN_MACROPHAGE_CONTRAST"]	["NUCLEAR_CONTRAST_STD: This parameter quantifies the variation in nuclear contrast across the three distinct cell types (fibroblasts, neutrophils, and macrophages) within each image patch by calculating the standard deviation of their mean nuclear contrast values. The measure is normalized per patch and reflects differences in cellular behavior that may be associated with tumor progression.", "M…
Use case 1	gukqrbvah70c	TMFNE	["INFILTRATION_SYNERGY_INDEX"]	["INFILTRATION_SYNERGY_INDEX is a normalized metric that quantifies the average alignment of infiltration direction vectors of immune and stromal cells relative to nearby tumor cells within a defined patch. The index, ranging from -1 to 1, is computed by aggregating the pairwise cosine similarity values between unit vectors calculated from immune cell positions to their nearest tumor cells. Value…
Use case 1	gv72hx3t51nv	ME	["MEAN_MACROPHAGE_ANGLE", "MEAN_EOSINOPHIL_ANGLE", "ORIENTATION_DIFFERENCE"]	["MEAN_MACROPHAGE_ANGLE represents the average orientation of macrophage nuclei in the invasive margin of tumor patches. It is computed by first identifying macrophages located within a defined proximity to tumor cells, then calculating each cell\u2019s nuclear orientation based on the geometric properties of its nucleus, and finally averaging these angles. This parameter is numeric and normalize…
Use case 1	gwpughdydiox	T	["APOPTOTIC_PREVALENCE"]	["APOPTOTIC_PREVALENCE is a normalized numeric parameter that represents the percentage of tumor cells within a given tissue patch that exhibit apoptotic bodies. The measurement is derived by first identifying tumor cells based on their location in the epithelial compartment and confirming the presence of apoptotic bodies through morphological analysis of nuclear fragments. This percentage facili…
Use case 1	h1cqngwanmqe	TLPMNF	["K_TUMOR_TO_IMMUNE", "K_IMMUNE_TO_TUMOR"]	["K_TUMOR_TO_IMMUNE quantifies the spatial clustering of tumor cells relative to the surrounding immune and fibroblast cells within a defined tissue patch. It is calculated by counting the number of immune/fibroblast cell centroids within a fixed distance from tumor cell centroids and normalizing this count by both the product of the number of tumor and immune/fibroblast cells and the area of the…
Use case 1	h2e3hdfif0vc	FLME	["NUCLEAR_SIZE_SKEWNESS"]	["NUCLEAR_SIZE_SKEWNESS is a normalized, numeric metric that represents the skewness of the distribution of nuclear sizes measured in tumor infiltration zones. It is derived from aggregating the nuclear areas of specific cell types (fibroblasts, macrophages, lymphocytes, and eosinophils) selected from stromal regions. The skewness value captures the asymmetry of the nuclear size distribution, off…
Use case 1	h9mbxunm5jp8	F	["BRANCHING_COMPLEXITY_MEAN", "BRANCHING_COMPLEXITY_SD", "BRANCH_POINTS_PER_PERIMETER_MEAN", "MAX_BRANCHING_SCORE"]	["BRANCHING_COMPLEXITY_MEAN represents the average normalized branching complexity measured across fibroblast cells within a tumor patch. The branching complexity is derived by first detecting branch points along the fibroblast polygon boundary using an angle threshold, and then normalizing the count by the cell's perimeter. This allows reliable comparisons across different patient cases.", "BRAN…
Use case 1	hcewjex44zyl	F	["MEAN_CYTO_NUCLEAR_RATIO", "VARIANCE_CYTO_NUCLEAR_RATIO", "MEDIAN_CYTO_NUCLEAR_RATIO", "MIN_CYTO_NUCLEAR_RATIO", "MAX_CYTO_NUCLEAR_RATIO"]	["MEAN_CYTO_NUCLEAR_RATIO represents the average value of the cytoplasm-to-nucleus ratios calculated for fibroblasts within a given patch. It provides a normalized metric that reflects the central tendency of cellular morphology, allowing for effective comparisons across different patient cases.", "VARIANCE_CYTO_NUCLEAR_RATIO measures the degree of dispersion or variability in the cytoplasm-to-nu…
Use case 1	hfn2emann5uj	TLMFP	["FIBROBLAST_PLASMA_CV", "INFILTRATION_ZONE_AREA"]	["FIBROBLAST_PLASMA_CV quantifies the coefficient of variation for the distances measured between fibroblasts and their nearest plasma cells within the infiltration zone. This zone is defined as the spatial region where the convex hulls of tumor cells, lymphocytes, and macrophages intersect. The parameter is computed as the ratio of the standard deviation to the mean of these distances, providing…
Use case 1	ho3opbnxudic	TFLN	["MEDIAN_FRACTAL_DIM", "TUMOR_FRACTAL_DIM", "FIBROBLAST_FRACTAL_DIM"]	["MEDIAN_FRACTAL_DIM measures the overall median fractal dimension across all analyzed cell types within a tissue patch. It is derived by calculating the fractal dimensions of the nuclear contours of the selected cells using a box-counting method and then computing the median of these values. The metric is numeric, dimensionless, and normalized, making it suitable for comparing different patient …
Use case 1	hr50xnqs5i02	NF	["MEDIAN_FIBROBLAST_AXIS_LENGTH", "MEDIAN_NEUTROPHIL_AXIS_LENGTH", "FIBROBLAST_NEUTROPHIL_AXIS_RATIO"]	["MEDIAN_FIBROBLAST_AXIS_LENGTH: This parameter measures the median value of the major nuclear axis lengths for fibroblast cells within each patch, expressed in micrometers. It is normalized on a per-patch basis, enabling comparisons across different patient cases.", "MEDIAN_NEUTROPHIL_AXIS_LENGTH: This parameter captures the median major nuclear axis length of neutrophil cells in a patch, given …
Use case 1	hs8n69jvwl3c	LP	["BRIDGING_INDEX", "MEAN_BRIDGE_LENGTH_UM", "MEDIAN_BRIDGE_LENGTH_UM"]	["BRIDGING_INDEX is the ratio of the number of bridged lymphocyte-plasma cell pairs to the total number of potential pairs within a patch. This parameter quantifies the efficiency of fibrotic bridging, allowing for normalized comparisons across different tumor regions and patient cases.", "MEAN_BRIDGE_LENGTH_UM represents the average length, measured in micrometers, of the fibrotic bridges betwee…
Use case 1	i1fmddkrjxoz	TFMP	["MEDIAN_SYNERGY_INDEX"]	["MEDIAN_SYNERGY_INDEX represents the median value of pairwise cosine similarities calculated between the migration vectors derived from four cell types (tumor cells, fibroblasts, macrophages, and plasma cells) in each patch. This parameter is normalized as the cosine similarity values are scaled from -1 to 1, allowing for direct comparisons between different patient cases by capturing the degree…
Use case 1	i8krlu90vzlg	FPMN	["STD_ORIENTATION"]	["STD_ORIENTATION measures the circular standard deviation of the mean cytoplasmic gradient orientations among fibroblasts, plasma cells, macrophages, and neutrophils near the tumor-stroma interface. This parameter is derived by first selecting cells within a defined proximity to the interface, ensuring they belong to the specified cell types. For each cell, the cytoplasmic eosin intensity gradie…
Use case 1	i952pb8q43kd	MNF	["MACRO_DENSITY_BIN1", "MACRO_DENSITY_BIN2", "MACRO_DENSITY_BIN3", "MACRO_DENSITY_BIN4", "MACRO_DENSITY_BIN5", "NEUTRO_DENSITY_BIN4", "NEUTRO_DENSITY_BIN5", "FIBRO_DENSITY_BIN1", "FIBRO_DENSITY_BIN2", "FIBRO_DENSITY_BIN3", "FIBRO_DENSITY_BIN4", "FIBRO_DENSITY_BIN5"]	["MACRO_DENSITY_BIN1 measures the density of macrophages in the first concentric radial bin, calculated as the number of macrophages per square micron. The density is normalized by dividing the count of cells within the bin\u2019s annular area by the computed area, making the value comparable across different samples.", "MACRO_DENSITY_BIN2 measures the density of macrophages in the second concent…
Use case 1	ieq1ijotl1ov	TFLN	["NC_RATIO_STD"]	["NC_RATIO_STD measures the variability in the nuclear-cytoplasmic ratio of tumor cells within each patch. This parameter is calculated by first determining the ratio of the nuclear area to the cytoplasmic area for each tumor cell and then computing the standard deviation of these ratios. It is computed only in patches that meet specific criteria, including a sufficient density of fibroblasts, th…
Use case 1	iib1gj61twct	TLPMEF	["LYMPHOCYTE_FRACTION", "NEUTROPHIL_FRACTION", "ABSOLUTE_DIFFERENCE"]	["LYMPHOCYTE_FRACTION represents the normalized fraction of stromal cells within a tumor patch that are identified as lymphocytes. It is calculated by dividing the count of lymphocytes by the total count of stromal cells, ensuring that results are comparable across different patient cases and patches.", "NEUTROPHIL_FRACTION represents the normalized fraction of stromal cells within a tumor patch …
Use case 1	ijw7ae22b1px	M	["TRANSFORMATION_INDEX"]	["TRANSFORMATION_INDEX measures the proportion of epithelioid macrophages within a patch by calculating the ratio of macrophages with a shape factor greater than 0.7 to the total number of macrophages. This yields a normalized value between 0 and 1, allowing for comparison across different patient cases."]
Use case 1	ik8qe8kxy4s6	TLPMNEF	["MEAN_STROMAL_INTENSITY", "MEAN_TEXTURE_CONTRAST"]	["MEAN_STROMAL_INTENSITY measures the average grayscale intensity of stromal cells within each patch. It is computed by extracting the cell region from a grayscale image using a corresponding mask, and then averaging the pixel intensities. The value, which ranges from 0 to 255, indicates how pale the staining is, with higher values suggesting the paler staining characteristic of myxoid stromal ch…
Use case 1	inwt107ba24a	M	["MEAN_NUCLEAR_IRREGULARITY", "STD_NUCLEAR_IRREGULARITY"]	["The 'MEAN_NUCLEAR_IRREGULARITY' parameter quantifies the average Fourier-based nuclear contour irregularity score for macrophages within a tissue patch. This score is computed by measuring the radial distances from the nucleus centroid to its boundary, resampling these distances uniformly, and applying a Fourier transform. The high-frequency components, normalized by the direct current componen…
Use case 1	ipdc69iz50h8	TLPMNEF	["TUMOR_FRAG_SCORE", "LYMPHO_FRAG_SCORE", "PLASMA_FRAG_SCORE", "MACRO_FRAG_SCORE", "NEUTRO_FRAG_SCORE", "EOSINO_FRAG_SCORE", "FIBRO_FRAG_SCORE"]	["TUMOR_FRAG_SCORE is a normalized measure representing the fragmentation of tumor cell colonies. It quantifies how fragmented the tumor cells are within a given patch by computing the ratio of the number of contiguous tumor clusters (minus one) to the total number of tumor cells (minus one), yielding a value between 0 and 1 where higher scores indicate more fragmentation.", "LYMPHO_FRAG_SCORE is…
Use case 1	ipy2a4r7ntfx	LNF	["SYNERGY_INDEX"]	["SYNERGY_INDEX is a normalized measure of the overall tricellular infiltration synergy within a tumor patch. It quantifies the proportion of actual close-proximity interactions among lymphocytes, neutrophils, and fibroblasts relative to the total possible number of interactions. This parameter is derived by summing the counts of interactions between lymphocytes and neutrophils, lymphocytes and f…
Use case 1	isw6w97iy0po	TLPMNEF	["DEGENERATION_PROB_MEAN", "DEGENERATION_PROB_STD", "TEXTURE_CONTRAST_MEAN", "TEXTURE_HOMOGENEITY_MEAN", "INTENSITY_MEAN"]	["DEGENERATION_PROB_MEAN is the average probability score, computed on a patch level, that indicates the likelihood of early cytoplasmic degeneration. The score is derived by applying a logistic transformation to a linear combination of texture contrast, texture homogeneity, and normalized intensity metrics, and it is normalized between 0 and 1 so that it can be directly compared across different…
Use case 1	itqudz8fop31	TFLM	["MEDIAN_DIST_TO_TRIPLE_CENTER_UM"]	["MEDIAN_DIST_TO_TRIPLE_CENTER_UM represents the median Euclidean distance, measured in micrometers, from the centroids of tumor cell clusters to their closest triple infiltration center within a tissue patch. A triple infiltration center is determined by averaging the positions of one fibroblast, one lymphocyte, and one macrophage that are spatially co-located within a pre-defined threshold. Tum…
Use case 1	iug1rhficsc1	PN	["PLASMA_NEUTROPHIL_RATIO", "PLASMA_NEUTROPHIL_RATIO_TUMOR", "PLASMA_NEUTROPHIL_RATIO_STROMA"]	["PLASMA_NEUTROPHIL_RATIO represents the normalized ratio of plasma cells to neutrophils within the entire patch. It is calculated as the count of plasma cells divided by the count of neutrophils (with a small epsilon added to avoid division by zero), providing a comparative measure of immune cell distribution across different cases.", "PLASMA_NEUTROPHIL_RATIO_TUMOR is the normalized metric calcu…
Use case 1	j5mk3xdd8udl	TLNPF	["MEDIAN_ALIGNMENT_ANGLE", "MAX_ALIGNMENT_ANGLE", "STD_ALIGNMENT_ANGLE"]	["MEDIAN_ALIGNMENT_ANGLE represents the median value of the absolute differences in nuclear orientation angles between neighboring cells within a patch. These alignment angles are normalized to fall between 0 and 90 degrees, allowing for comparison across different patient cases. A lower median value indicates that the nuclei are more consistently aligned.", "MAX_ALIGNMENT_ANGLE captures the high…
Use case 1	j783uunl8wxh	TLPMNEF	["MEAN_APOPTOTIC_SCORE", "MEDIAN_APOPTOTIC_SCORE", "STD_APOPTOTIC_SCORE"]	["MEAN_APOPTOTIC_SCORE measures the average apoptotic feature score across all cells in a tumor patch. It is computed by assessing specific apoptotic features\u2014nuclear fragmentation, crescent-shaped chromatin, and cytoplasmic shrinkage\u2014at the cell level, normalizing each cell's score to a 0-1 range, and then averaging these scores. This normalization enables direct comparisons across dif…
Use case 1	j9rmcueww10d	TLPMNEF	["MEAN_NICHE_OVERLAP", "STD_NICHE_OVERLAP", "MAX_NICHE_OVERLAP"]	["MEAN_NICHE_OVERLAP measures the average proportion of cell boundaries shared with cells of different types within a patch. It is calculated by aggregating the individual cell-level ratios of heterotypic shared edges (obtained from Voronoi tessellation) and then averaged across all cells in the patch. The resulting metric, normalized between 0 and 1, allows for direct comparison among different …
Use case 1	jbspzb9upklo	T	[]	[]
Use case 1	jd74w2s8s3c0	M	["MEAN_HEMOSIDERIN_INDEX", "MAX_HEMOSIDERIN_INDEX", "SD_HEMOSIDERIN_INDEX"]	["The MEAN_HEMOSIDERIN_INDEX represents the average proportion of brown pixels relative to the total cell area within macrophage cells in each patch. It is derived by calculating, for each macrophage cell, the ratio of pixels identified as brown (using defined RGB thresholds) to the total number of pixels in the cell area, and then averaging these ratios over all macrophages in the patch. This no…
Use case 1	jtzhp327hy9v	TLF	["ZONE1_T_MEAN_AREA", "ZONE1_T_STD_AREA", "ZONE1_T_MEAN_PERIM", "ZONE1_T_STD_PERIM", "ZONE1_T_MEAN_CIRC", "ZONE1_T_STD_CIRC", "ZONE1_L_MEAN_AREA", "ZONE1_L_STD_AREA", "ZONE1_L_MEAN_PERIM", "ZONE1_L_STD_PERIM", "ZONE1_L_MEAN_CIRC", "ZONE1_L_STD_CIRC", "ZONE1_F_MEAN_AREA", "ZONE1_F_STD_AREA", "ZONE1_F_MEAN_PERIM", "ZONE1_F_STD_PERIM", "ZONE1_F_MEAN_CIRC", "ZONE1_F_STD_CIRC", "ZONE2_T_MEAN_AREA", "Z…	["ZONE1_T_MEAN_AREA: This parameter represents the average area (in \u03bcm\u00b2) of tumor cells (T) located in Zone 1, the innermost concentric region around the tumor centroid. It is calculated by averaging the areas derived from the cell polygon geometry with appropriate scaling.", "ZONE1_T_STD_AREA: This parameter represents the standard deviation of the areas (in \u03bcm\u00b2) of tumor cel…
Use case 1	jv8lbzwmp6og	TP	["MEAN_TUMOR_ECCENTRICITY", "MEAN_PLASMA_ECCENTRICITY", "ECCENTRICITY_DIFFERENCE"]	["MEAN_TUMOR_ECCENTRICITY measures the average nuclear eccentricity of tumor cells within a defined patch. It is computed from the cell nucleus shape using principal component analysis to derive the major and minor axes, and then normalizing the eccentricity value to fall between 0 and 1, where 1 indicates maximum elongation.", "MEAN_PLASMA_ECCENTRICITY measures the average nuclear eccentricity o…
Use case 1	jv9pcvk403yl	TLFP	["LYMPHO_PLASMA_DIST_CV"]	["LYMPHO_PLASMA_DIST_CV represents the coefficient of variation of the pairwise distances between lymphocytes and plasma cells. This parameter quantifies the variability in the spatial separation between these two immune cell types computed in patches that also contain tumor cells and fibroblasts. Since it is a normalized measure (calculated as the standard deviation divided by the mean distance)…
Use case 1	jy99902eq0up	TLPMNEF	["TRIANGULARITY_TUMOR", "TRIANGULARITY_LYMPHO", "TRIANGULARITY_PLASMA", "TRIANGULARITY_MACRO", "TRIANGULARITY_NEUTRO", "TRIANGULARITY_EOSINO", "TRIANGULARITY_FIBRO", "TRIANGULARITY_GLOBAL"]	["TRIANGULARITY_TUMOR measures the average triangularity index of tumor (epithelial) cells in a patch. It is computed as the ratio of each cell's polygonal area to the maximal area of an equilateral triangle with the same perimeter. This normalized metric allows for comparison across different patches and patients, with values closer to 1 indicating a shape approaching a perfect equilateral trian…
Use case 1	jyxz30jqt081	TNFME	[]	[]
Use case 1	k1y77ejt9l47	MNF	["NORMALIZED_MACROPHAGE_FRACTION", "NORMALIZED_NEUTROPHIL_FRACTION", "NORMALIZED_FIBROBLAST_FRACTION", "MNF_INFILTRATION_RATIO"]	["NORMALIZED_MACROPHAGE_FRACTION represents the proportion of macrophages among the total cells in the stromal compartment. It is calculated by dividing the count of macrophages by the total number of stromal cells in each tissue patch, providing a normalized value that allows for comparison across different patient cases.", "NORMALIZED_NEUTROPHIL_FRACTION indicates the fraction of neutrophils in…
Use case 1	k2jqrv3jhh7o	M	["AVG_PSEUDOPODS_PER_CELL", "MAX_PSEUDOPODS_PER_CELL", "STD_PSEUDOPODS_PER_CELL"]	["AVG_PSEUDOPODS_PER_CELL measures the average number of pseudopod extensions per macrophage cell within a patch. This value is obtained by summing the pseudopod counts from each individual macrophage and then dividing by the total number of macrophages present, making it normalized and directly comparable across different tumor regions.", "MAX_PSEUDOPODS_PER_CELL captures the highest number of p…
Use case 1	k9rduimyw7uu	TPMNF	["TUMOR_WAVE_AMPLITUDE", "PLASMA_WAVE_AMPLITUDE", "MACROPHAGE_WAVE_AMPLITUDE", "NEUTROPHIL_WAVE_AMPLITUDE", "FIBROBLAST_WAVE_AMPLITUDE", "ENSEMBLE_AMPLITUDE_VARIABILITY"]	["TUMOR_WAVE_AMPLITUDE quantifies the spatial fluctuation of tumor cells by measuring the amplitude of their radial distribution from the tumor centroid. This measurement is derived by first computing the Euclidean distances of tumor cells from a calculated tumor centroid, binning these distances uniformly over a fixed number of radial bins, and then calculating the difference between the maximum…
Use case 1	ka5y1lv14ug8	LPMNEF	["LYMPHO_NUCLEAR_ROUNDNESS", "PLASMA_NUCLEAR_ROUNDNESS", "MACRO_NUCLEAR_ROUNDNESS", "NEUTRO_NUCLEAR_ROUNDNESS", "EOSINO_NUCLEAR_ROUNDNESS", "FIBRO_NUCLEAR_ROUNDNESS"]	["LYMPHO_NUCLEAR_ROUNDNESS represents the mean nuclear roundness of lymphocytes in stromal regions. This parameter is derived by calculating the circularity of each lymphocyte's nucleus using the formula based on the cell's area and perimeter, and then averaging these values within each patch. The resulting values, ranging from 0 to 1, allow for normalized comparisons across different patient sam…
Use case 1	kd1mop5gtij0	L	["MITOTIC_FRACTION", "MEAN_EDGE_INTENSITY"]	["MITOTIC_FRACTION represents the ratio of lymphocytes exhibiting mitotic features relative to the total number of lymphocytes in a patch. This metric is obtained by first detecting mitotic signatures through edge detection on the grayscale images of lymphocyte nuclei and then computing the fraction of cells meeting the mitotic criteria. Being a relative measure, it is normalized, making it suita…
Use case 1	kgdicz1tb42w	FP	["DUAL_INFILTRATION_RATIO"]	["DUAL_INFILTRATION_RATIO is a normalized metric that quantifies the balance between fibroblast and plasma cell infiltration within the invasive margin of a tumor. It is calculated by dividing the number of fibroblasts by the number of plasma cells in the defined invasive margin area, which allows for meaningful comparisons across different patient cases. The metric includes proper handling for c…
Use case 1	kih77xvmq4w6	MNP	["MACROPHAGE_INFILTRATION_IRREGULARITY", "PLASMA_INFILTRATION_IRREGULARITY", "COMBINED_INFILTRATION_IRREGULARITY"]	["MACROPHAGE_INFILTRATION_IRREGULARITY quantifies the shape irregularity of macrophage clusters within the stroma. It is obtained by clustering spatially proximal macrophages, forming a representative infiltration zone by uniting their cell boundaries, and then computing the ratio of the perimeter to the square root of the area. The metric is normalized to allow comparison across different patche…
Use case 1	kj07wrpc76e3	T	["MEAN_CHROMOCENTER_COUNT", "SD_CHROMOCENTER_COUNT", "CV_CHROMOCENTER_COUNT"]	["MEAN_CHROMOCENTER_COUNT measures the average number of chromocenters per tumor cell within a patch. It is calculated by counting the number of chromocenters identified in each tumor cell, and then computing the average across all tumor cells in that patch. This normalized metric allows for comparison across different patient cases by summarizing the typical chromocenter organization within tumo…
Use case 1	kte4j9jyotrv	TLPMNEF	["Epithelial_MEAN_ALIGNMENT", "Epithelial_STD_ALIGNMENT", "Lymphocyte_MEAN_ALIGNMENT", "Lymphocyte_STD_ALIGNMENT", "Plasma_MEAN_ALIGNMENT", "Plasma_STD_ALIGNMENT", "Neutrophil_MEAN_ALIGNMENT", "Neutrophil_STD_ALIGNMENT", "Eosinophil_MEAN_ALIGNMENT", "Eosinophil_STD_ALIGNMENT", "Macrophage_MEAN_ALIGNMENT", "Macrophage_STD_ALIGNMENT", "Connective_MEAN_ALIGNMENT", "Connective_STD_ALIGNMENT"]	["Epithelial_MEAN_ALIGNMENT measures the average angle in degrees between the major axis of epithelial cells and the radial direction from the tumor center within a patch. A lower value indicates that epithelial cells are more consistently aligned toward or away from the tumor center, suggesting a potential structured response in tissue organization.", "Epithelial_STD_ALIGNMENT quantifies the var…
Use case 1	kvcbs6t77jgm	TLPMNEF	[]	[]
Use case 1	ky8lzpau1sb6	TFME	["MEDIAN_TUMOR_FIBRO_IRREGULARITY_RATIO"]	["The MEDIAN_TUMOR_FIBRO_IRREGULARITY_RATIO parameter measures the median ratio of tumor cell perimeter irregularity to fibroblast perimeter irregularity in small tumor patches that demonstrate significant immune cell infiltration. Only patches containing both at least 5 macrophages and 5 eosinophils are considered. Within these patches, the perimeter irregularity for each tumor cell and fibrobla…
Use case 1	kzargm5wbse9	TMNP	["CROSS_CELL_CURVATURE_VARIANCE", "MEAN_TUMOR_CURVATURE", "MEAN_MACROPHAGE_CURVATURE", "MEAN_NEUTROPHIL_CURVATURE", "MEAN_PLASMA_CURVATURE"]	["CROSS_CELL_CURVATURE_VARIANCE measures the variability in the average boundary curvature values computed for four distinct cell types in each patch. This parameter reflects the heterogeneity in cell boundary properties, indicating differences in local cell-cell interactions and potential mechanical constraints within tumor regions.", "MEAN_TUMOR_CURVATURE represents the average curvature of the…
Use case 1	kzwbiyl7ta2g	TFEP	["AVG_CHROMATIN_CONDENSATION_RATIO"]	["AVG_CHROMATIN_CONDENSATION_RATIO quantifies the average proportion of chromatin within tumor cell nuclei that shows condensed features. This metric is derived by applying a threshold to the gray-level intensity of the nucleus, identifying pixels that fall below this threshold as representing condensed chromatin. The ratio is normalized by considering the fraction relative to the total number of…
Use case 1	l0u3sr2tkhcj	TLPMNEF	["MEAN_SAT_TUMOR", "MEAN_SAT_LYMPHO", "MEAN_SAT_PLASMA", "MEAN_SAT_MACRO", "MEAN_SAT_NEUTRO", "MEAN_SAT_EOSINO", "MEAN_SAT_FIBRO", "SAT_VARIATION_SCORE"]	["MEAN_SAT_TUMOR represents the average saturation value calculated from tumor (epithelial) cells within a patch. This measure is derived by converting cell images to the HSV color space and computing the average of the saturation channel for each tumor cell. It serves as a normalized metric reflecting the metabolic and structural features of tumor cells across different patient cases.", "MEAN_SA…
Use case 1	l16pvjvurctr	TLN	["DENSITY_TUMOR", "DENSITY_LYMPHOCYTE", "DENSITY_NEUTROPHIL", "AVG_DIST_TUMOR_LYMPHO", "AVG_DIST_TUMOR_NEUTRO", "AVG_DIST_LYMPHO_NEUTRO", "OVERALL_AVG_DISTANCE", "SYNERGY_INDEX"]	["DENSITY_TUMOR measures the number of tumor cells per unit area (cells/\u03bcm\u00b2) within the central tumor region. This density is computed by normalizing the count of tumor cells using the area of a specifically defined central region, ensuring comparability across different patient patches.", "DENSITY_LYMPHOCYTE quantifies the number of lymphocytes per unit area (cells/\u03bcm\u00b2) in th…
Use case 1	l2xu8qrn46gt	TLPMNEF	["EOSIN_INTENSITY_STD", "EOSIN_INTENSITY_MEAN", "EOSIN_INTENSITY_MIN", "EOSIN_INTENSITY_MAX"]	["EOSIN_INTENSITY_STD measures the variability of the weighted mean eosin intensities calculated across multiple small neighborhood windows within a patch. It reflects local tissue heterogeneity by quantifying the standard deviation of these intensity values, thereby providing insight into the fluctuations in eosin staining across small regions.", "EOSIN_INTENSITY_MEAN represents the overall aver…
Use case 1	l36s63hxu4wc	LMPF	["TRI_CELL_FIBROBLAST_FRACTION"]	["This parameter measures the proportion of tri-cell clusters, consisting of a lymphocyte, a macrophage, and a plasma cell, that also have at least one fibroblast in close proximity (within a 50\u03bcm radius). It is normalized by computing the ratio of clusters with adjacent fibroblasts over the total number of tri-cell clusters, making it comparable across different patient cases and spatial pa…
Use case 1	l3gt6imebf6x	TLPMNEF	["BIFURCATION_DENSITY"]	["BIFURCATION_DENSITY is a normalized spatial metric that quantifies the density of branch points in stromal fiber networks per square millimeter of stromal tissue. It is derived by first isolating the stromal regions, enhancing the continuity of fibrous structures, and then performing skeletonization to identify the fibers. Branch points, defined as pixels in the skeleton with more than two conn…
Use case 1	lctk2tqclu7q	E	["MEAN_GRANULE_INTEGRITY_SCORE", "SD_GRANULE_INTEGRITY_SCORE", "MAX_GRANULE_INTEGRITY_SCORE"]	["MEAN_GRANULE_INTEGRITY_SCORE: This parameter represents the average ratio of the area of intact eosinophil granule cores (which have been filtered by size and circularity criteria) to the total cell area across all eosinophils within a patch. This ratio is normalized, enabling comparison across different patient cases and tumor regions.", "SD_GRANULE_INTEGRITY_SCORE: This parameter measures the…
Use case 1	ldtn3zkviq9n	NFMTP	["MEDIAN_NEUTROPHIL_FIBROTIC_CENTROID_DIST"]	["This parameter measures the median distance from neutrophils to the nearest fibrotic area centroid within a tissue patch. Fibrotic areas are defined by clusters of fibroblasts, tumor cells, macrophages, and plasma cells, which are identified using a clustering approach based on spatial proximity. The process involves computing the centroid for each fibrotic cluster and then determining the Eucl…
Use case 1	leze3737y656	P	["MEAN_NUCLEUS_SHIFT", "STD_NUCLEUS_SHIFT", "MEDIAN_NUCLEUS_SHIFT", "MAX_NUCLEUS_SHIFT", "MIN_NUCLEUS_SHIFT"]	["MEAN_NUCLEUS_SHIFT measures the average distance in micrometers between the nucleus centroid and the overall cell centroid for plasma cells within a patch. This average is computed from individual nucleus shift distances, and it provides a normalized metric that can be used to compare cellular characteristics across different patient cases.", "STD_NUCLEUS_SHIFT represents the standard deviation…
Use case 1	lgmnl29vpyck	LME	["ENERGY_DIFFERENCE", "CONTRAST_DIFFERENCE", "HOMOGENEITY_DIFFERENCE", "DISSIMILARITY_DIFFERENCE", "CORRELATION_DIFFERENCE"]	["ENERGY_DIFFERENCE is a numeric metric that represents the maximum difference in the energy measure across three immune cell types. Energy quantifies texture uniformity derived from the Gray-Level Co-occurrence Matrix (GLCM) computed on processed cell images. Because the energy values are normalized averages from GLCM properties, the difference between the highest and the lowest values among cel…
Use case 1	lnmu3hgrl40l	TLPMNEF	["PROLIFERATION_INDEX", "MITOSIS_FREQ_LYMPHOCYTE", "MITOSIS_FREQ_PLASMA", "MITOSIS_FREQ_MACROPHAGE", "MITOSIS_FREQ_EOSINOPHIL", "MITOSIS_FREQ_EPITHELIAL", "MITOSIS_FREQ_CONNECTIVE"]	["PROLIFERATION_INDEX represents the overall proliferation score computed by normalizing the total detected mitosis-like events by the total number of cells in a patch. This normalization allows for comparison across patches and patient cases regardless of variations in cell counts.", "MITOSIS_FREQ_LYMPHOCYTE quantifies the frequency of mitosis-like events specifically in lymphocytes by dividing …
Use case 1	lof81ylybiqz	ME	["DENSITY_GRADIENT_SLOPE", "MEAN_DENSITY_DIFFERENCE", "MAX_DENSITY_DIFFERENCE"]	["DENSITY_GRADIENT_SLOPE measures the rate of change in the difference between macrophage and eosinophil densities as a function of distance from the tumor edge. It is obtained by performing a linear regression on the density differences calculated within defined radial bins around the tumor boundary. A positive slope indicates an increase in macrophage density relative to eosinophils, making thi…
Use case 1	lpoqfe9559yd	LMF	["RATIO_LYMPHOCYTE_TO_MACROPHAGE", "RATIO_LYMPHOCYTE_TO_FIBROBLAST", "RATIO_MACROPHAGE_TO_FIBROBLAST", "COMPOSITE_IMMUNE_STROMAL_SCORE"]	["RATIO_LYMPHOCYTE_TO_MACROPHAGE represents the normalized ratio of lymphocytes to macrophages within the tumor stroma. This parameter is computed by dividing the number of lymphocytes by the number of macrophages plus an offset of one to avoid division by zero, making it a comparable metric across different patient cases and patches.", "RATIO_LYMPHOCYTE_TO_FIBROBLAST quantifies the normalized ra…
Use case 1	lzph0woaokto	TPLME	["MEDIAN_GRANULARITY_DIFFERENCE"]	["MEDIAN_GRANULARITY_DIFFERENCE is a numeric, normalized parameter that quantifies the heterogeneity of cytoplasmic granularity among key cell types within a tissue patch. It is derived by first computing a texture-based granularity metric for each cell based on the mean absolute Laplacian response computed within the cell\u2019s mask. For each of the five cell types\u2014Tumor, Plasma, Lymphocyt…
Use case 1	m6oconcn2ju7	T	[]	[]
Use case 1	m9koi1aqp24n	TLPMNEF	["MEAN_SPINDLE_DEV_TUMOR", "STD_SPINDLE_DEV_TUMOR", "MEAN_SPINDLE_DEV_STROMA", "STD_SPINDLE_DEV_STROMA"]	["MEAN_SPINDLE_DEV_TUMOR represents the average absolute deviation (in degrees) of the spindle orientations of mitosis-like cells from the median spindle orientation within tumor regions. This metric is computed per patch, capturing the typical deviation in orientation and thus allows for direct comparison across different patients by standardizing measurements over local tumor areas.", "STD_SPIN…
Use case 1	ma5xh94j58ag	TE	["AVG_TUMOR_NUCLEAR_AREA", "AVG_EOS_NUCLEAR_AREA", "NUCLEAR_AREA_DIFFERENCE"]	["AVG_TUMOR_NUCLEAR_AREA measures the average nuclear area of tumor cells within a 1x1 mm patch. The value is derived by computing the nuclear area (converted into square micrometers) for each tumor cell and then averaging these values. This normalization allows comparison across different patients.", "AVG_EOS_NUCLEAR_AREA measures the average nuclear area of eosinophils within a patch. It is cal…
Use case 1	mzyyd3bipg2e	TPF	["NUCLEAR_SHAPE_ROUNDNESS_VARIANCE", "NUCLEAR_SHAPE_ELONGATION_VARIANCE"]	["NUCLEAR_SHAPE_ROUNDNESS_VARIANCE quantifies the heterogeneity in nuclear circularity across three cell populations within a tumor patch. It is computed by extracting the roundness (a shape descriptor defined as 4\u03c0*(area)/(perimeter^2)) for each cell type and then calculating the variance of the mean roundness values between these groups. This variance index is numeric and normalized, allow…
Use case 1	mzzkv9m2h3np	TFN	["NUCLEAR_AREA_VARIANCE"]	["NUCLEAR_AREA_VARIANCE measures the variation in nuclear areas (in square micrometers) among tumor cells, fibroblasts, and neutrophils within each analyzed tumor patch. This parameter is computed by first identifying cells of interest based on their cell type and location within the tumor or stroma compartments, then calculating each cell\u2019s nuclear area using a scaled conversion from the po…
Use case 1	n1c89xlzvnye	TLFNP	["FIBROBLAST_HUE_SKEWNESS"]	["FIBROBLAST_HUE_SKEWNESS measures the skewness of the hue distribution of fibroblast cytoplasmic regions in tumor patches. It is computed by converting fibroblast cell images from RGB to HSV, extracting the hue channel, aggregating the hue values across fibroblasts, and calculating the skewness of this distribution. This parameter is normalized as it represents a dimensionless measure of distrib…
Use case 1	n661htp4m7a9	TLNMF	["CONTRAST_VARIANCE_ALL", "CONTRAST_VARIANCE_TUMOR", "CONTRAST_VARIANCE_STROMA", "MEAN_CONTRAST_TUMOR", "MEAN_CONTRAST_LYMPHO", "MEAN_CONTRAST_NEUTRO", "MEAN_CONTRAST_MACRO", "MEAN_CONTRAST_FIBRO"]	["CONTRAST_VARIANCE_ALL measures the variance of GLCM contrast values calculated from the nuclear regions of all analyzed target cells within a patch. It reflects the heterogeneity of nuclear texture across the entire cellular composition of a tumor region.", "CONTRAST_VARIANCE_TUMOR measures the variance in GLCM contrast values computed exclusively from tumor cells. This parameter indicates the …
Use case 1	nvagkfyscxur	E	["PYKNOTIC_FREQUENCY", "MEAN_NUCLEUS_INTENSITY"]	["PYKNOTIC_FREQUENCY represents the fraction of eosinophils with pyknotic nuclei relative to the total number of eosinophils in a tumor patch. This parameter is derived by identifying pyknotic nuclei based on a set intensity threshold (with lower mean pixel intensity indicating increased nuclear condensation), and computing the ratio of cells meeting this criterion. As a normalized value, it allo…
Use case 1	nwywe3c7kipv	EL	["EOS_MEAN_R", "EOS_MEAN_G", "EOS_MEAN_B", "LYM_MEAN_R", "LYM_MEAN_G", "LYM_MEAN_B", "COLOR_DIFFERENCE"]	["EOS_MEAN_R is the average intensity value of the red color channel extracted from eosinophils located in the intratumoral compartment of a patch. This value is calculated by selecting the valid cell pixels using the cell mask and averaging their red channel intensities, making it a normalized metric that can be compared across different patient cases.", "EOS_MEAN_G is the average intensity valu…
Use case 1	nxs44adea7hb	T	["JUNCTION_FRAGMENTATION_INDEX", "MEAN_JUNCTION_LENGTH_UM"]	["JUNCTION_FRAGMENTATION_INDEX: This normalized metric measures the ratio of discontinuous cell-cell junctions to the total number of potential junction contacts within each tumor patch. It provides a value between 0 and 1, allowing for comparisons across different patient cases by reflecting the degree of fragmentation in tumor cell boundaries.", "MEAN_JUNCTION_LENGTH_UM: This parameter represen…
Use case 1	o5858rxcdxxd	LE	["TUMOR_CENTER_X", "TUMOR_CENTER_Y", "LYMPHO_GRADIENT", "EOSINO_GRADIENT", "LYMPHO_R2", "EOSINO_R2"]	["TUMOR_CENTER_X is the computed x-coordinate of the tumor center within a given patch. It is determined by averaging the x-coordinates of tumor cells, which are selected based on their inclusion in the tumor mask and classification as epithelial. This coordinate serves as a spatial reference for defining concentric rings for further radial analysis.", "TUMOR_CENTER_Y is the corresponding y-coord…
Use case 1	ob5oi7kex13w	TLPMNEF	["MEAN_PROANGIO_SCORE", "STD_PROANGIO_SCORE", "MAX_PROANGIO_SCORE", "MIN_PROANGIO_SCORE"]	["MEAN_PROANGIO_SCORE represents the average composite pro-angiogenic morphology score calculated for a given patch. It is derived by combining two normalized shape descriptors (elongation and perimeter irregularity) from fibroblast and macrophage cells to produce a score on a 0-1 scale, thereby enabling robust comparison across different patient cases.", "STD_PROANGIO_SCORE indicates the standar…
Use case 1	onaljturxh0j	F	["NORMALIZED_MITOTIC_RATE"]	["NORMALIZED_MITOTIC_RATE is a normalized numeric parameter representing the ratio of mitotic figures detected in fibroblast nuclei to the total number of fibroblasts within a tissue patch. This parameter is calculated by dividing the total count of mitotic figures by the total count of fibroblasts, allowing for meaningful comparisons across different patient cases and patches as it adjusts for v…
Use case 1	oq8axgvpuf0b	TP	[]	[]
Use case 1	oua58wg9o0gs	TLPMNF	["ASYMMETRY_SCORE", "MAX_SECTOR_RATIO", "MIN_SECTOR_RATIO", "MEAN_SECTOR_RATIO"]	["ASYMMETRY_SCORE is a normalized metric that quantifies the asymmetry in the immune-to-fibroblast cell ratios across defined radial sectors surrounding the tumor boundary. It is calculated by taking the difference between the maximum and minimum sector ratios divided by the mean sector ratio, thereby providing a comparative measure across different patient cases.", "MAX_SECTOR_RATIO represents t…
Use case 1	p200sfpkjyu7	P	["KARYORRHEXIS_INDEX"]	["The parameter 'KARYORRHEXIS_INDEX' quantifies the ratio of plasma cells that exhibit nuclear fragmentation within a tumor patch. It is calculated by dividing the count of plasma cells with fragmented nuclei (as determined by a solidity measure below a fixed threshold) by the total number of plasma cells in that patch. This normalized value, which ranges from 0 to 1, allows for meaningful compar…
Use case 1	p3lr4g8ah9je	L	["LYMPHO_CIRC_STD", "LYMPHO_CIRC_MEAN"]	["LYMPHO_CIRC_STD measures the variability in the nuclear circularity of lymphocytes within each patch. It is computed as the standard deviation of the circularity values, which are derived from the geometry of each lymphocyte's nucleus. This metric is normalized in that it reflects relative dispersion and allows for comparison across different patches and patient cases.", "LYMPHO_CIRC_MEAN repre…
Use case 1	pdrbf8rthyas	N	["MEAN_RUFFLE_INDEX", "SD_RUFFLE_INDEX"]	["MEAN_RUFFLE_INDEX represents the average ruffling index calculated from individual neutrophils in a patch. The ruffling index is a normalized, dimensionless value computed as the ratio of the actual cell membrane contour length to its convex hull length minus one. This parameter quantifies the extent of membrane ruffling and is useful for comparing neutrophil activation states across different …
Use case 1	pq8ltdtkoyvy	LPNE	["PROXIMAL_FRACTION", "RIPLEY_K"]	["PROXIMAL_FRACTION measures the fraction of lymphocytes that are within a defined proximity (50\u03bcm) of immune effector cells (plasma cells, neutrophils, and eosinophils) within each tumor patch. This ratio, derived from the number of proximal lymphocytes divided by the total lymphocyte count, is normalized and thus allows for meaningful comparisons across different patient cases.", "RIPLEY_K…
Use case 1	pshmp2v0um9b	PF	["INFILTRATION_GRADIENT", "MEAN_COMBINED_DENSITY", "MAX_DISTANCE_UM"]	["INFILTRATION_GRADIENT measures the rate at which the combined density of fibroblasts and plasma cells decreases with distance from the tumor center. It is computed by fitting a linear regression line to the cell density values calculated in concentric annular bins around the tumor center. This slope provides insight into the spatial gradient of cell infiltration, helping to compare tumor patche…
Use case 1	pthkkxs1bzg6	T	["NUCLEAR_GRANULARITY_MEAN", "NUCLEAR_GRANULARITY_STD", "NUCLEAR_GRANULARITY_MAX"]	["NUCLEAR_GRANULARITY_MEAN represents the average chromatin granularity across tumor cell nuclei within a patch. It is computed by first quantifying local intensity variations in the nucleus using a Laplacian filter applied to the hematoxylin channel, and then taking the mean of the standard deviation values from each cell. This process yields a normalized, numeric metric suitable for comparing t…
Use case 1	pv87oyavj70f	TN	["TUMOR_NEUTRO_INTENSITY_DIFF", "MEAN_TUMOR_INTENSITY", "MEAN_NEUTRO_INTENSITY"]	["TUMOR_NEUTRO_INTENSITY_DIFF measures the difference between the average color intensities of tumor cells and neutrophils in invasive areas, providing a normalized metric that can be compared across different patient cases. It reflects the contrast in staining within the invasion fronts which may be indicative of active immune-tumor interactions.", "MEAN_TUMOR_INTENSITY represents the average pi…
Use case 1	pwgu5xkrz79g	P	["NUCLEOLAR_VARIATION_INDEX", "MEAN_NUCLEOLAR_AREA_UM2", "STD_NUCLEOLAR_AREA_UM2"]	["NUCLEOLAR_VARIATION_INDEX measures the heterogeneity of nucleolar sizes within a tumor patch by computing the ratio of the standard deviation to the mean of the nucleolar areas detected in plasma cells. This normalized metric is designed to allow comparisons across different patient cases by accounting for variations relative to the average nucleolar size.", "MEAN_NUCLEOLAR_AREA_UM2 represents …
Use case 1	pwj08z9nojkn	MTFNP	["SKEWNESS_ASPECT_RATIO", "MEAN_ASPECT_RATIO"]	["SKEWNESS_ASPECT_RATIO represents the statistical skewness of the distribution of macrophage nuclear aspect ratios within a patch. It quantifies the asymmetry in the measurements of the ratio of the major axis to the minor axis of macrophage nuclei, offering insights into variability in nuclear shape that may be linked to tumor progression. This parameter is computed only for patches that have s…
Use case 1	py4v9uchwd72	TE	["DENSITY_GRADIENT", "MEAN_DENSITY", "OUTER_RING_DENSITY"]	["DENSITY_GRADIENT quantifies the change in eosinophil density from the tumor center towards its periphery. This parameter is calculated by performing a linear regression on the eosinophil densities measured in concentric rings around the tumor center, where the regression slope (adjusted for proper spatial scaling) represents the gradient. It is normalized with respect to distance and area, maki…
Use case 1	pysqdv5wqqpw	TLPMNEF	["MEAN_CONVOLUTION_SCORE", "MEDIAN_CONVOLUTION_SCORE", "STD_CONVOLUTION_SCORE"]	["MEAN_CONVOLUTION_SCORE: This parameter represents the average membrane convolution score of cells within a patch. It is calculated by first computing the convolution score for each individual cell\u2014derived from the standard deviation of local curvature fluctuations along the cell's polygonal outline\u2014and then averaging these scores over all cells in the patch. This normalized metric all…
Use case 1	pzm4xozmu5qc	TLPMNEF	["OVERLAP_SCORE", "MAX_DENSITY_OVERLAP", "MEAN_DENSITY_OVERLAP", "STD_DENSITY_OVERLAP"]	["OVERLAP_SCORE represents the overall spatial overlap integral of normalized density distributions across all cell types within a patch. It is derived by normalizing the density heat maps computed for individual cell types using kernel density estimation, then calculating the element-wise multiplication of these normalized maps over a defined grid. The final score, obtained by summing the values…
Use case 1	q3nz9he4lwbf	TLPMNEF	["TOTAL_ENERGY_SCORE", "MEAN_CELL_RADIUS_UM", "MEAN_PAIR_ENERGY", "STD_PAIR_ENERGY"]	["TOTAL_ENERGY_SCORE is the aggregated surrogate energy score computed for each patch. It quantifies the total deviation of the observed cell-cell distances from an idealized packing configuration (where each pair-wise distance ideally equals the sum of the effective cell radii). Because the analysis is conducted on standardized patches, this cumulative energy measurement is normalized for compar…
Use case 1	q6af3xhnfium	TE	["TUMOR_NUCLEAR_KURTOSIS_MEAN", "EOS_NUCLEAR_KURTOSIS_MEAN", "COMBINED_KURTOSIS_METRIC"]	["TUMOR_NUCLEAR_KURTOSIS_MEAN represents the mean kurtosis calculated from the distribution of radial distances from each vertex of tumor cell nuclei contours to their centroids in the peritumoral region. This metric provides a normalized measure of nuclear shape irregularity that can be compared across different patient cases.", "EOS_NUCLEAR_KURTOSIS_MEAN represents the mean kurtosis calculated …
Use case 1	qgesprtxleri	TLPMNEF	["MEMBRANE_HOMOGENEITY_TUMOR", "MEMBRANE_HOMOGENEITY_LYMPHO", "MEMBRANE_HOMOGENEITY_PLASMA", "MEMBRANE_HOMOGENEITY_NEUTRO", "MEMBRANE_HOMOGENEITY_MACRO", "MEMBRANE_HOMOGENEITY_EOSINO", "MEMBRANE_HOMOGENEITY_FIBRO"]	["MEMBRANE_HOMOGENEITY_TUMOR quantifies the average standard deviation of membrane pixel intensities for tumor (epithelial) cells within a given patch. This metric is derived by isolating the membrane region through dilating the nucleus boundary and subtracting the original nucleus mask, then computing the texture homogeneity via the standard deviation of the pixel values, and finally averaging t…
Use case 1	qkgk1z0gwe4v	LM	["LYMPHOCYTE_PAIRED_FRACTION", "MACROPHAGE_PAIRED_FRACTION", "MEAN_PAIR_DISTANCE_UM"]	["LYMPHOCYTE_PAIRED_FRACTION represents the fraction of lymphocytes in a tissue patch that are paired with at least one macrophage. This pairing is determined by checking if a lymphocyte\u2019s centroid is within a maximum distance threshold of 50 micrometers from any macrophage\u2019s centroid. The resulting fraction, calculated as the number of paired lymphocytes divided by the total lymphocyte…
Use case 1	qpck58ubf34g	M	["MACROPHAGE_STROMA_TO_TUMOR_RATIO"]	["MACROPHAGE_STROMA_TO_TUMOR_RATIO represents the normalized measure that compares the number of macrophages in the stromal compartment to the number in the tumor compartment for each patch. It is calculated by dividing the stromal macrophage count by the tumor macrophage count, thereby adjusting for differences in raw cell counts and allowing direct comparison across different patient cases. Thi…
Use case 1	qpem375t1s28	TN	["WAVELET_ENTROPY_MEAN", "WAVELET_ENTROPY_STD"]	["WAVELET_ENTROPY_MEAN measures the average wavelet entropy across all analyzed tumor-neutrophil interfaces within a patch. This parameter quantifies the complexity and chaotic nature of intensity patterns along the cellular interface, derived from the energy distribution obtained via a discrete wavelet transform of the intensity profiles extracted from the image patches. Its normalization allows…
Use case 1	qpka6hikt12c	TMNE	["NUCLEOLUS_SIZE_SKEWNESS"]	["NUCLEOLUS_SIZE_SKEWNESS represents the skewness of the distribution of nucleolus sizes measured in tumor cells within immune-rich patches. The calculation involves extracting nucleolus area measurements from a set of tumor cells, applying image processing to isolate the nucleolar region, and then using statistical methods to compute the skewness (a dimensionless measure of asymmetry) of the dis…
Use case 1	r24ti8bsf915	LF	["MEAN_INFILTRATION_DISTANCE_UM"]	["The MEAN_INFILTRATION_DISTANCE_UM parameter quantifies the mean Euclidean distance in micrometers between fibroblasts and lymphocytes located at the tumor's invasive front. It is calculated by identifying cells in the stromal compartment that are within a defined proximity (12.5 \u03bcm) to tumor cells, computing pairwise distances among these filtered cells, and averaging the results. This par…
Use case 1	r45nttzftmh3	TLMNEF	["SHANNON_DIVERSITY_INDEX"]	["The parameter 'SHANNON_DIVERSITY_INDEX' measures the diversity of six different cell types (Tumor cells, Lymphocytes, Macrophages, Neutrophils, Eosinophils, and Connective tissue cells) within the tumor region. It is computed on a per-patch basis, where each patch is a defined region (e.g., 1x1 mm), and is derived by first calculating the proportions of each cell type from their counts, and the…
Use case 1	r569qsgntxcr	TLPMNEF	["MEAN_NUCLEAR_CYTO_SHIFT", "MAX_NUCLEAR_CYTO_SHIFT", "STD_NUCLEAR_CYTO_SHIFT"]	["MEAN_NUCLEAR_CYTO_SHIFT represents the average distance (in micrometers) between the centers-of-mass of nuclear and cytoplasmic intensity distributions across all cells in a patch. This measurement is normalized by converting pixel distances to micrometers, ensuring its comparability across different patient cases and tumor regions.", "MAX_NUCLEAR_CYTO_SHIFT is defined as the highest observed d…
Use case 1	r6mdz63uhhcx	MN	["AVG_MAC_NEUT_ORIENTATION_DIFF", "STD_MAC_NEUT_ORIENTATION_DIFF"]	["AVG_MAC_NEUT_ORIENTATION_DIFF represents the average angular difference (in degrees) calculated between the mean nuclear orientation of macrophages and that of neutrophils within the stromal compartment. This metric is normalized within a 0 to 90 degree range, ensuring comparability across different patient cases and tumor regions. It is derived by fitting ellipses to the nuclear outlines of ce…
Use case 1	rb1jlud8h82a	TLPMNEF	["MEAN_CRISPNESS_T", "MEAN_CRISPNESS_L", "MEAN_CRISPNESS_P", "MEAN_CRISPNESS_M", "MEAN_CRISPNESS_N", "MEAN_CRISPNESS_E", "MEAN_CRISPNESS_F"]	["MEAN_CRISPNESS_T represents the average gradient magnitude computed along the nuclear envelope boundary of tumor (epithelial) cells within a patch. It is a normalized metric obtained by averaging per-cell crispness values, making it comparable across different patches and patient cases.", "MEAN_CRISPNESS_L indicates the average nuclear envelope crispness of lymphocytes in the patch. This value …
Use case 1	rc4003zafb9k	E	["EOSINOPHIL_MEAN_INTENSITY", "EOSINOPHIL_STD_INTENSITY", "EOSINOPHIL_MIN_INTENSITY", "EOSINOPHIL_MAX_INTENSITY"]	["EOSINOPHIL_MEAN_INTENSITY measures the average red-channel intensity of the cytoplasm in eosinophils within a given patch. It is derived by isolating the red channel of the cell image through a pixel mask that identifies the cell region, then calculating the mean value across all eligible eosinophilic cells in the patch. This normalized measure allows comparison of the cytoplasmic staining inte…
Use case 1	ricudkps5egg	TE	["MEAN_TUMOR_BRIGHTNESS_IF", "MEAN_EOSINOPHIL_BRIGHTNESS_IF", "BRIGHTNESS_DIFFERENCE_IF"]	["MEAN_TUMOR_BRIGHTNESS_IF: This parameter represents the average nuclear brightness of tumor cells located at the invasive front of the tumor. It is calculated by identifying the tumor cells that are in close spatial proximity to eosinophils (based on a defined distance threshold), extracting their nuclear brightness values from the designated image areas, and averaging these intensities. This a…
Use case 1	rmjlvntymsav	N	["MEAN_DIST_TO_MARGIN_UM", "MEDIAN_DIST_TO_MARGIN_UM", "MIN_DIST_TO_MARGIN_UM", "MAX_DIST_TO_MARGIN_UM", "STD_DIST_TO_MARGIN_UM"]	["MEAN_DIST_TO_MARGIN_UM measures the average distance of neutrophils to the nearest tumor margin in micrometers. This parameter summarizes the overall proximity of neutrophils to the tumor border and is normalized to allow comparison across different patient cases.", "MEDIAN_DIST_TO_MARGIN_UM indicates the middle value of the distances from neutrophils to the tumor margin, offering a robust cent…
Use case 1	rn3vnz96b5bt	PM	["TUMOR_MEDIAN_PM_DIST", "STROMA_MEDIAN_PM_DIST"]	["TUMOR_MEDIAN_PM_DIST measures the median of the minimum distances between plasma cells and macrophages within the tumor compartment. For each plasma cell in the tumor region, the closest macrophage's distance is calculated, and the median of these distances\u2014after scaling to micrometers\u2014is used as a summary statistic. This parameter is numeric and normalized, allowing comparison across…
Use case 1	rnx1itqtkbyq	EMNT	["MEAN_DISTANCE_TO_NEAREST_TARGET_UM", "MIN_DISTANCE_TO_NEAREST_TARGET_UM", "MAX_DISTANCE_TO_NEAREST_TARGET_UM", "STD_DISTANCE_TO_NEAREST_TARGET_UM"]	["MEAN_DISTANCE_TO_NEAREST_TARGET_UM represents the average distance in micrometers from each macrophage to its nearest target cell, which can be a tumor cell, neutrophil, or eosinophil. This metric is normalized across different patches and patient cases, as it measures a relative spatial distance based on computed centroids and includes a conversion factor from pixels to micrometers.", "MIN_DIS…
Use case 1	s1hvoq70d3dh	M	["MEAN_CLUSTER_COMPACTNESS", "MEDIAN_CLUSTER_COMPACTNESS", "SD_CLUSTER_COMPACTNESS", "MIN_CLUSTER_COMPACTNESS", "MAX_CLUSTER_COMPACTNESS"]	["MEAN_CLUSTER_COMPACTNESS measures the average compactness ratio across all identified macrophage clusters in a patch. The ratio is computed by dividing the area of the merged cell polygons by the area of their convex hull, providing a normalized metric that reflects how closely grouped the cells are relative to their overall spread.", "MEDIAN_CLUSTER_COMPACTNESS represents the median value of t…
Use case 1	s8d1407xf0tu	MPF	["TRICELLULAR_SCALING_FACTOR"]	["TRICELLULAR_SCALING_FACTOR is a numeric composite metric that captures the relative relationships between the nucleus sizes and shapes (aspect ratios) of macrophages, plasma cells, and fibroblasts within fibrotic stromal regions of tumor samples. It is derived by first computing the average nucleus area and average nucleus aspect ratio for each cell type from 1x1 mm patches. Then, two scaling f…
Use case 1	sah01iv8gqkj	TLPMNE	["Epithelial_SLOPE", "Epithelial_R2", "Lymphocyte_SLOPE", "Lymphocyte_R2", "Plasma_SLOPE", "Plasma_R2", "Macrophage_SLOPE", "Macrophage_R2"]	["Epithelial_SLOPE represents the rate at which the average nuclear area of epithelial cells changes from the tumor center to the margin. It is obtained by computing the mean nuclear area within each of several concentric layers in a tumor patch and applying a linear regression, resulting in a normalized gradient value expressed in \u03bcm\u00b2 per layer that allows for comparison across differe…
Use case 1	sawjquw9p4u0	MF	["MACRO_NORM_ANGLE", "FIBRO_NORM_ANGLE", "NORM_ANGLE_DIFF"]	["MACRO_NORM_ANGLE measures the average infiltration angle of macrophages at the tumor-stroma boundary, normalized by the local curvature of the boundary. This parameter is computed by projecting each macrophage's centroid onto the boundary, calculating the angle between the cell's infiltration vector and the boundary's outward normal, and then dividing by the absolute curvature value at that poi…
Use case 1	sbmx2ltx6tp5	TFMN	["TRI_CELL_CLUSTER_DENSITY", "TRI_CELL_PROPORTION"]	["TRI_CELL_CLUSTER_DENSITY represents the number of valid tri-cell clusters per square millimeter of tissue area. It is normalized by dividing the absolute count of valid tri-cell clusters by the patch area, ensuring that differences in tissue area across patches and patients are accounted for, and allowing for direct comparisons.", "TRI_CELL_PROPORTION is the ratio of valid tri-cell clusters to …
Use case 1	scv3a111q812	T	["NUCLEAR_IRREG_MEAN", "NUCLEAR_IRREG_STD", "NUCLEAR_IRREG_MIN", "NUCLEAR_IRREG_MAX"]	["NUCLEAR_IRREG_MEAN represents the mean nuclear irregularity score for a given patch. This score is calculated by comparing the actual perimeter of a tumor cell nucleus to the perimeter of an ideal ellipse fitted to the nucleus, yielding a normalized value that reflects how much the cell\u2019s shape deviates from an ideal elliptical form.", "NUCLEAR_IRREG_STD denotes the standard deviation of t…
Use case 1	sid40d3wm1ao	TLME	["CROSS_CELL_TEXTURE_SKEWNESS"]	["CROSS_CELL_TEXTURE_SKEWNESS quantifies the asymmetry in the distribution of cytoplasmic texture features across a set of cells (tumor cells, lymphocytes, macrophages, and eosinophils) within a tissue patch. This parameter is computed by first deriving individual cell skewness from the intensity distribution of cytoplasmic regions, and then aggregating these values at the patch level. The result…
Use case 1	swd68862p79f	TLFNE	["LYMPHO_BOUNDARY_SMOOTHNESS_VAR"]	["LYMPHO_BOUNDARY_SMOOTHNESS_VAR measures the variability in the smoothness of the lymphocyte nuclear boundary within each patch. The smoothness is calculated as the ratio between the actual perimeter of the nucleus and the perimeter of its convex hull, a normalized metric that reflects cell morphology. The variance of this ratio across lymphocytes in the patch is computed to capture local hetero…
Use case 1	szk0ynq942lt	F	[]	[]
Use case 1	t15os4h4jrig	N	["PERCENT_BARR_POSITIVE", "MEAN_BARR_SCORE"]	["PERCENT_BARR_POSITIVE quantifies the proportion of neutrophils in a tumor patch that have a detectable Barr body. It is calculated as the ratio of neutrophils with a positively identified Barr body to the total number of neutrophils in the patch, multiplied by 100. This percentage allows for normalized comparisons across different patient cases.", "MEAN_BARR_SCORE represents the average Barr bo…
Use case 1	t4bmenq2xctu	TLMF	["CV_AREA", "CV_PERIMETER", "CV_CIRCULARITY", "MEAN_AREA"]	["CV_AREA is the coefficient of variation of the mean cell areas calculated for the four distinct cell types (Tumor cells, Lymphocytes, Macrophages, and Fibroblasts) within each patch. This metric is dimensionless and is computed by determining the standard deviation of the mean areas of each cell type and dividing it by their arithmetic mean. The process involves extracting the polygon area for …
Use case 1	t5ypmtxuf51r	L	["LYMPHO_NUCLEAR_BASOPHILIA_SCORE", "MEAN_NUCLEAR_INTENSITY", "SD_NUCLEAR_INTENSITY"]	["LYMPHO_NUCLEAR_BASOPHILIA_SCORE measures the average absolute deviation of lymphocyte nuclear staining intensities from a global baseline intensity computed over all lymphocytes across patches. This parameter provides a normalized indication of how much the nuclear staining in individual patches deviates from the overall median, reflecting potential variations in immune response that could be a…
Use case 1	t65b63e9owrh	LNPT	["MEAN_NEUTROPHIL_SHAPE_FACTOR", "SD_NEUTROPHIL_SHAPE_FACTOR", "MIN_NEUTROPHIL_SHAPE_FACTOR", "MAX_NEUTROPHIL_SHAPE_FACTOR"]	["MEAN_NEUTROPHIL_SHAPE_FACTOR measures the average circularity of neutrophil nuclei within a patch. Circularity is calculated based on the area and perimeter of each nucleus, providing a normalized value between 0 and 1, where a value of 1 indicates a perfect circle.", "SD_NEUTROPHIL_SHAPE_FACTOR represents the standard deviation of the circularity values for neutrophil nuclei in the patch, refl…
Use case 1	t745w8xqb0ck	TMN	["VARIANCE_TUMOR_NUCLEAR_AREA", "VARIANCE_MACROPHAGE_NUCLEAR_AREA"]	["VARIANCE_TUMOR_NUCLEAR_AREA represents the variance in the nuclear areas of tumor cells located in the tumor periphery. This metric is calculated from the polygonal representation of the tumor cell nuclei and is scaled to square micrometers (\u03bcm\u00b2), making it comparable across different patient samples and patches. It reflects the heterogeneity in the tumor nuclear morphology and is nor…
Use case 1	t83rjwqxvsf2	TPE	["PLASMA_FRACTION", "EOSINOPHIL_FRACTION"]	["PLASMA_FRACTION is a normalized metric that quantifies the relative fraction of plasma cells among all stromal cells within an image patch. It is computed by dividing the count of plasma cells by the total count of stromal cells, thereby allowing for valid comparisons across different patient cases and image patches.", "EOSINOPHIL_FRACTION is a normalized metric that measures the relative propo…
Use case 1	tbwdlrbxxmtm	FE	["EOS_GRADIENT_MEAN", "FIB_GRADIENT_MEAN", "GRADIENT_DIFFERENCE", "EOS_GRADIENT_STD", "FIB_GRADIENT_STD"]	["EOS_GRADIENT_MEAN represents the average gradient magnitude calculated from the regions corresponding to eosinophils in each patch. This metric is derived by applying a Sobel filter to the masked grayscale image of eosinophils, resulting in a normalized numeric measure of the cell-level texture intensity that can be compared across different patient cases.", "FIB_GRADIENT_MEAN represents the av…
Use case 1	tdgekh2gwmh2	TFML	["Fraction_Rosettes"]	["Fraction_Rosettes is a normalized, numeric metric that quantifies the proportion of tumor cells in a given patch that are engaged in rosette structures. A rosette is defined by the presence of a central tumor cell surrounded by at least one fibroblast, one macrophage, and one lymphocyte, all located within a 50\u03bcm radius. This fraction is calculated by dividing the number of rosette-positiv…
Use case 1	tdpuagjcij9c	TEF	["INFILTRATION_GRADIENT_MEAN", "INFILTRATION_GRADIENT_TUMOR", "INFILTRATION_GRADIENT_EOSINOPHIL", "INFILTRATION_GRADIENT_FIBROBLAST"]	["INFILTRATION_GRADIENT_MEAN represents the average infiltration velocity gradient calculated across the three cell types (tumor cells, eosinophils, and fibroblasts). This parameter is obtained by first computing individual gradients from the regression of cell density (cells per unit area in annular bins) versus radial distance from the tumor center, and then averaging these gradients. It provid…
Use case 1	tf2osnyy4qbz	TLF	["TUMOR_BRIGHTNESS", "LYMPHOCYTE_BRIGHTNESS", "FIBROBLAST_BRIGHTNESS", "TUMOR_LYMPHOCYTE_RATIO", "TUMOR_FIBROBLAST_RATIO", "LYMPHOCYTE_FIBROBLAST_RATIO"]	["TUMOR_BRIGHTNESS is the mean nuclear brightness computed from tumor cells within a given patch. This parameter is derived by averaging the grayscale intensity values of cell nuclei in tumor core regions, providing a normalized measurement that facilitates comparison across different patient cases.", "LYMPHOCYTE_BRIGHTNESS represents the mean nuclear brightness of lymphocytes within a patch. It …
Use case 1	tgxmxlh1ygl6	TLNEF	["MEDIAN_DIST_TO_CLUSTER", "MIN_DIST_TO_CLUSTER", "MAX_DIST_TO_CLUSTER", "MEAN_DIST_TO_CLUSTER", "STD_DIST_TO_CLUSTER"]	["MEDIAN_DIST_TO_CLUSTER represents the median distance, measured in micrometers, from each fibroblast cell within a patch to the centroid of its nearest mixed cell cluster consisting of tumor cells and immune cells. This parameter is computed by first identifying fibroblasts and candidate cluster cells, applying a clustering algorithm to these candidate cells, calculating cluster centroids, and …
Use case 1	tu6v2xvu307e	TL	["TUMOR_LYMPHO_RATIO"]	["TUMOR_LYMPHO_RATIO represents the ratio of tumor cells to lymphocytes within the epithelial region of each patch. This parameter has been computed by dividing the count of tumor cells by the count of lymphocytes, thereby normalizing the measurement across different patient cases. It serves as an indicator of the immune landscape within tumor patches, where a higher ratio may correlate with immu…
Use case 1	u4ja0qhzcwx3	TLPMNEF	["S_PHASE_FRACTION_TUMOR", "S_PHASE_FRACTION_LYMPHO", "S_PHASE_FRACTION_PLASMA", "S_PHASE_FRACTION_MACRO", "S_PHASE_FRACTION_EOSINO", "S_PHASE_FRACTION_FIBRO"]	["S_PHASE_FRACTION_TUMOR: This parameter measures the proportion of tumor cells (classified based on epithelial characteristics) within a patch that are in the S-phase of the cell cycle. It is determined by comparing each cell's nuclear intensity to a calculated threshold, providing a normalized ratio that enables cross-case comparisons.", "S_PHASE_FRACTION_LYMPHO: This metric represents the frac…
Use case 1	u4nlrf59wvg9	TLPMNEF	["TUMOR_MEAN_GRANULES", "TUMOR_STD_GRANULES", "LYMPHO_MEAN_GRANULES", "LYMPHO_STD_GRANULES", "PLASMA_MEAN_GRANULES", "PLASMA_STD_GRANULES", "MACRO_MEAN_GRANULES", "MACRO_STD_GRANULES", "NEUTRO_MEAN_GRANULES", "NEUTRO_STD_GRANULES", "EOSINO_MEAN_GRANULES", "EOSINO_STD_GRANULES", "FIBRO_MEAN_GRANULES", "FIBRO_STD_GRANULES", "OVERALL_GRANULE_VARIATION"]	["TUMOR_MEAN_GRANULES represents the average number of granules identified in tumor cells (epithelial cells) within a patch. This value is calculated by averaging the granule counts of individual tumor cells and is used to understand the typical granule abundance in this cell type across different tumor regions.", "TUMOR_STD_GRANULES denotes the standard deviation of granule counts among tumor ce…
Use case 1	u6nyfpqfrqda	L	["TEXTURE_HETEROGENEITY_INDEX"]	["The TEXTURE_HETEROGENEITY_INDEX parameter quantifies the variability in nuclear texture among lymphocytes within a tumor patch by computing the standard deviation of each cell's pixel intensity distribution. This measure reflects differences in chromatin pattern that may be associated with immune cell activation, providing a normalized numeric value that can be compared across different patient…
Use case 1	uaqsh60wp9kg	TLPMNEF	["T_CELL_PROPORTION", "B_CELL_PROPORTION", "MACROPHAGE_PROPORTION", "GRANULOCYTE_PROPORTION", "IMMUNE_IMBALANCE_SCORE"]	["T_CELL_PROPORTION quantifies the fraction of T cells relative to the total number of immune cells (T cells, B cells, macrophages, and granulocytes) within a given patch of stromal tissue. This normalized value enables comparison across different samples by converting raw counts into a standardized proportion.", "B_CELL_PROPORTION represents the normalized fraction of B cells among all immune ce…
Use case 1	ui6vjfrk3fpi	TLMEF	["CV_TUMOR_TEXTURE"]	["CV_TUMOR_TEXTURE represents the coefficient of variation of the gray-level co-occurrence matrix (GLCM) derived contrast feature from tumor cell cytoplasmic texture. It is calculated as the standard deviation divided by the mean of the contrast values across tumor cells in infiltration zones. This parameter is normalized, allowing for comparison across different patient cases, as it measures rel…
Use case 1	umj95ridy1vm	T	["MEAN_NC_RATIO", "MEDIAN_NC_RATIO", "SD_NC_RATIO", "MIN_NC_RATIO", "MAX_NC_RATIO"]	["MEAN_NC_RATIO: This parameter represents the average nuclear-to-cytoplasm ratio calculated from all tumor cells within a patch. It is derived by computing individual ratios for each tumor cell (using the nucleus area divided by the approximated cytoplasmic area) and then averaging these values across the patch. This metric is normalized, allowing for meaningful comparisons across different pati…
Use case 1	uoyb355lvhaa	TLMFN	["PROPORTION_ELONGATED", "MEAN_ELONGATION_RATIO", "MEDIAN_ELONGATION_RATIO", "SD_ELONGATION_RATIO"]	["PROPORTION_ELONGATED quantifies the fraction of macrophages in a given patch that display an elongated morphology. This metric is computed as the ratio of the number of macrophages with an elongation ratio above a set threshold to the total number of macrophages, providing a normalized measure for comparing different patient cases.", "MEAN_ELONGATION_RATIO represents the average elongation rati…
Use case 1	uqdx858r6919	TMFNL	[]	[]
Use case 1	ut3ouncvbs3g	TFE	["TUMOR_CONTRAST", "TUMOR_CORRELATION", "TUMOR_ENERGY", "TUMOR_HOMOGENEITY", "TUMOR_GRADIENT", "FIBRO_CONTRAST", "FIBRO_CORRELATION", "FIBRO_ENERGY", "FIBRO_HOMOGENEITY", "FIBRO_GRADIENT", "EOS_CONTRAST", "EOS_CORRELATION", "EOS_ENERGY", "EOS_HOMOGENEITY", "EOS_GRADIENT"]	["TUMOR_CONTRAST: This parameter measures the average contrast computed from the Haralick texture features in tumor cell nuclei that are located near necrotic regions. The contrast quantifies local intensity variations from the normalized grayscale images of these cells, and is aggregated across cells in a patch for comparative analysis across patient cases.", "TUMOR_CORRELATION: This parameter r…
Use case 1	uujazv48trht	PM	["MEAN_PM_CLUSTER_SIZE", "NUM_PM_CLUSTERS", "MAX_PM_CLUSTER_SIZE"]	["MEAN_PM_CLUSTER_SIZE represents the average number of cells within plasma cell-macrophage clusters in a patch. These clusters are defined as groups of cells that are identified using a clustering algorithm and are considered valid only if they contain at least one plasma cell and one macrophage. Since each patch is of a fixed size (1000x1000 \u03bcm), this average value serves as a normalized m…
Use case 1	uwqz2819mtvl	L	["MEAN_VESICLES_PER_LYMPH", "SD_VESICLES_PER_LYMPH", "MAX_VESICLES_PER_LYMPH"]	["MEAN_VESICLES_PER_LYMPH represents the average number of cytoplasmic vesicles detected per lymphocyte within a tissue patch. This metric is computed by identifying lymphocyte cells in the patch, segmenting their cytoplasmic regions to detect vesicle-like structures through intensity-based thresholding and morphological cleaning, and then calculating the mean count from all the lymphocytes in th…
Use case 1	uzv2jf4m08lo	TLPMNE	["SYNERGY_RATIO"]	["SYNERGY_RATIO is a normalized metric that quantifies the degree of mixed-cell clustering in a tissue patch by computing the ratio of clusters containing multiple cell types to clusters containing a single cell type. This parameter integrates information about spatial co-localization of heterogeneous cells, allowing for comparative analysis between different patient cases, since it reflects the …
Use case 1	v14mdscyir5h	LFNT	["LYMPHO_FIBRO_EOSIN_RATIO", "OVERALL_MEDIAN_RATIO"]	["LYMPHO_FIBRO_EOSIN_RATIO represents the ratio calculated for each tumor patch by dividing the mean eosin intensity of lymphocyte cytoplasms by the mean eosin intensity of fibroblast (connective tissue) cytoplasms. This metric is computed only in patches that contain neutrophils within tumor compartments and is a normalized, dimensionless value that allows comparison between different tumor samp…
Use case 1	v46nagdgd2tj	TFLME	["MEDIAN_INFILTRATION_SHIFT"]	["MEDIAN_INFILTRATION_SHIFT is a normalized and numeric parameter representing the median value of the shifts in cell type infiltration fractions between consecutive spatial bins within a tumor patch. The parameter is computed by first calculating the infiltration fraction for each cell type in multiple spatial bins, based on the relative counts of tumor cells, fibroblasts, lymphocytes, macrophag…
Use case 1	v5kcps1hr5ye	FL	["FIBROBLAST_LYMPHOCYTE_ADJACENCY_RATIO", "MEAN_MIN_DISTANCE_UM"]	["FIBROBLAST_LYMPHOCYTE_ADJACENCY_RATIO measures the proportion of fibroblasts that are directly adjacent to lymphocytes within a defined proximity threshold of 10 micrometers. This normalized ratio, obtained by dividing the number of fibroblasts with at least one lymphocyte neighbor by the total number of fibroblasts in the analyzed patch, allows for consistent comparisons across different patie…
Use case 1	v76jrvgovoon	F	["MEAN_MYOFIBRO_INDEX", "MEDIAN_MYOFIBRO_INDEX", "SD_MYOFIBRO_INDEX", "MAX_MYOFIBRO_INDEX"]	["MEAN_MYOFIBRO_INDEX: This parameter measures the average fibroblast myofibroblast-like morphology within a patch. It is computed by first calculating an individual index for each fibroblast cell, where the index is defined as the aspect ratio of the cell's nucleus (obtained via its minimum rotated rectangle) minus one. A value of zero indicates a circular cell, while higher values denote increa…
Use case 1	v8abqltm7k3u	N	["MEAN_EOSIN_INTENSITY", "EOSIN_INTENSITY_CV"]	["MEAN_EOSIN_INTENSITY measures the average red channel intensity of the neutrophil cytoplasms in each patch. This parameter is computed by extracting the red channel values corresponding to eosin staining within the cell regions, calculating the average intensity for each neutrophil, and then aggregating these averages at the patch level. Being an average intensity metric, it is normalized and c…
Use case 1	vc9mzweu6u11	ENL	["INFILTRATION_INDEX"]	["INFILTRATION_INDEX represents a normalized metric that quantifies the combined infiltration of three immune cell types\u2014eosinophils, neutrophils, and lymphocytes\u2014within the stromal compartment of a tumor patch. This parameter is calculated by first filtering for stromal cells in a given patch and counting the number of each immune cell type. Each count is then divided by the total numb…
Use case 1	vhkrdsb9oai4	L	["TUMOR_LYMPH_CV", "STROMA_LYMPH_CV", "TUMOR_MEAN_DIST_UM", "STROMA_MEAN_DIST_UM", "TUMOR_STD_DIST_UM", "STROMA_STD_DIST_UM"]	["TUMOR_LYMPH_CV measures the coefficient of variation of the nearest-neighbor distances among lymphocytes in the tumor (epithelial) compartment. This normalized metric, computed as the ratio of the standard deviation to the mean distance, captures the heterogeneity in cell spacing and allows for comparison across patient cases.", "STROMA_LYMPH_CV quantifies the relative variability of the neares…
Use case 1	vls7yf1jt9c1	TLPMNEF	["T_CELLS_PERCENT", "L_CELLS_PERCENT", "P_CELLS_PERCENT", "M_CELLS_PERCENT", "N_CELLS_PERCENT", "E_CELLS_PERCENT", "F_CELLS_PERCENT"]	["T_CELLS_PERCENT measures the average percentage of epithelial tumor cells present within a defined circular region around each tumor bud in a patch. The values are normalized, as each bud's tumor cell percentage is calculated relative to the total cells in the bud\u2019s microenvironment and then averaged across all buds present in the patch.", "L_CELLS_PERCENT quantifies the average percentage…
Use case 1	vn6sezfpgcny	LN	["NEUTRO_CONTRAST", "NEUTRO_CORRELATION", "NEUTRO_ENERGY", "NEUTRO_HOMOGENEITY", "LYMPHO_CONTRAST", "LYMPHO_CORRELATION", "LYMPHO_ENERGY", "LYMPHO_HOMOGENEITY", "CONTRAST_DIFF", "CORRELATION_DIFF", "ENERGY_DIFF", "HOMOGENEITY_DIFF"]	["NEUTRO_CONTRAST is the average contrast value, derived from the gray-level co-occurrence matrix, computed from the gray-scale images of neutrophils located in necrotic-adjacent stroma. This metric quantifies the intensity variation and is normalized through averaging across cells.", "NEUTRO_CORRELATION is the mean correlation value from the gray-level co-occurrence matrix for neutrophils in nec…
Use case 1	vsoekqz63qvt	MTFPN	["M_T_INTERFACE_RATIO"]	["M_T_INTERFACE_RATIO: This parameter quantifies the balance between interface macrophages and interface tumor cells by computing a ratio for each patch. It is derived by first identifying tumor cells at the tumor-stroma interface (those in proximity to stroma cells) and macrophages adjacent to tumor cells, then calculating the ratio of these macrophages to tumor cells. This normalization allows …
Use case 1	vsum9dpmxnbw	TLPMNEF	["PSEUDOSTRAT_SCORE"]	["PSEUDOSTRAT_SCORE is a normalized metric representing the ratio of stratified clusters to the total number of valid clusters in a tumor patch. It quantifies the extent of multi-layered organization by assessing whether spatial clusters of cells exhibit distinct consecutive dominant cell types when divided into vertical bins. This ratio allows for direct comparison across different patient cases…
Use case 1	vuk9zt48rjc4	TLPMNEF	["GRADIENT_SLOPE_T", "GRADIENT_SLOPE_L", "GRADIENT_SLOPE_P", "GRADIENT_SLOPE_M", "GRADIENT_SLOPE_N", "GRADIENT_SLOPE_E", "GRADIENT_SLOPE_F"]	["GRADIENT_SLOPE_T measures the linear regression slope of the hematoxylin intensity across radial bins from the tumor center to the margin specifically for tumor cells. It quantifies how the nuclear staining changes spatially within the tumor region, providing a normalized measure that can be compared across different patient cases.", "GRADIENT_SLOPE_L measures the slope of the hematoxylin inten…
Use case 1	vxhfk51ceavd	TLPE	["MEDIAN_NUCLEAR_TEXTURE_CORRELATION"]	["MEDIAN_NUCLEAR_TEXTURE_CORRELATION quantifies the median of Pearson correlation coefficients computed from pairwise comparisons between average texture feature vectors of different cell types (Epithelial, Lymphocyte, Plasma, Eosinophil) that are identified at the infiltration interfaces within tumor patches. The texture features are derived using standard gray-level co-occurrence matrix methods…
Use case 1	vxoir1x0dl36	MN	["MACRO_MEAN_GRADIENT", "NEUTRO_MEAN_GRADIENT", "GRADIENT_DIFFERENCE"]	["MACRO_MEAN_GRADIENT represents the average intensity of the nuclear color gradient for macrophages within tumor regions. This measurement uses image processing techniques to convert cell nucleus images into grayscale, applies gradient detection to compute local gradient magnitudes, and then calculates the mean value within the segmented nucleus. The resulting value is normalized, enabling compa…
Use case 1	w32auhfpn2g8	TLPMNEF	["IMMUNE_DENSITY_PER_MM2"]	["IMMUNE_DENSITY_PER_MM2 is a normalized metric that quantifies the density of immune cells within a 1 mm\u00b2 patch of tissue. It is computed by filtering the cells in a patch to include only those classified as immune cells (such as lymphocytes, plasma cells, macrophages, neutrophils, and eosinophils), counting them, and then dividing the count by the constant area of the patch (1 mm\u00b2). T…
Use case 1	w4s33ckv3y3g	L	["LYMPHO_BASOPHILIA_MEAN", "LYMPHO_BASOPHILIA_SD", "LYMPHO_BASOPHILIA_MIN", "LYMPHO_BASOPHILIA_MAX"]	["LYMPHO_BASOPHILIA_MEAN: This parameter measures the average intensity of the blue channel in the cytoplasm of lymphocyte cells within a patch. The blue channel intensity is used as a proxy for cytoplasmic basophilia, providing a normalized value that reflects the overall staining intensity and allows for comparison across different tumor patches and patient cases.", "LYMPHO_BASOPHILIA_SD: This …
Use case 1	wbxjim33m700	L	["LYMPHO_NUCLEAR_SIZE_CV", "LYMPHO_NUCLEAR_SIZE_MEAN", "LYMPHO_NUCLEAR_SIZE_STD"]	["LYMPHO_NUCLEAR_SIZE_CV is the coefficient of variation of lymphocyte nuclear sizes within a patch. It is computed as the ratio of the standard deviation to the mean of nuclear areas of lymphocytes, providing a normalized, dimensionless measure of variability that facilitates robust comparisons across different patient cases.", "LYMPHO_NUCLEAR_SIZE_MEAN represents the average nuclear area of lym…
Use case 1	wfv5j8t7bi37	TLPMNEF	["NON_TUMOR_TO_TUMOR_RATIO"]	["The NON_TUMOR_TO_TUMOR_RATIO parameter quantifies the normalized relationship between non-tumor cells and tumor cells within the epithelial tumor compartment of a patch. It is calculated by dividing the count of non-tumor cells (which include lymphocytes, plasma cells, macrophages, neutrophils, eosinophils, and connective tissue cells) by the count of tumor cells (specifically epithelial tumor …
Use case 1	wfy8j0vvyvfw	TLMF	["OD_SKEWNESS", "MEAN_OD", "STD_OD"]	["OD_SKEWNESS measures the skewness of the optical density distribution aggregated from selected cell types in a patch. This parameter quantifies the asymmetry of the distribution, providing insights into the irregularities in tissue architecture, and is normalized for comparison across different patient cases.", "MEAN_OD represents the average optical density calculated over all selected cell re…
Use case 1	whgod6yxdsrv	T	["MEAN_NUCLEAR_AREA", "VARIANCE_NUCLEAR_AREA"]	["MEAN_NUCLEAR_AREA represents the average area of tumor cell nuclei within each patch, converted to square micrometers using a defined pixel-to-micrometer scale. It reflects the typical size of tumor cell nuclei and is normalized for comparison across different patient cases.", "VARIANCE_NUCLEAR_AREA quantifies the variability in the nuclear areas of tumor cells within each patch. By calculating…
Use case 1	wliv93z8ljdk	M	["MEAN_VACUOLATION_SCORE", "STD_VACUOLATION_SCORE"]	["MEAN_VACUOLATION_SCORE measures the average percentage of the cell area that is occupied by vacuoles in macrophages within a given patch. This parameter is derived by computing the vacuolated area for each macrophage using a fixed intensity threshold to identify vacuoles, normalizing it by the total cell area, and then averaging these percentage values across all macrophages in the patch to all…
Use case 1	wnd16c8s473q	LE	["LYMPHO_KURTOSIS_R", "LYMPHO_KURTOSIS_G", "LYMPHO_KURTOSIS_B", "EOS_KURTOSIS_R", "EOS_KURTOSIS_G", "EOS_KURTOSIS_B"]	["LYMPHO_KURTOSIS_R: This parameter represents the mean kurtosis of the red channel intensity distribution in the cytoplasmic regions of lymphocytes, measured per patch. It quantifies the tailedness and peakedness of the red pixel values, providing a normalized metric that allows for comparison across different patient cases.", "LYMPHO_KURTOSIS_G: This parameter provides the mean kurtosis of the …
Use case 1	ws0s4cphw8j6	TLPMNEF	["VACUOLIZATION_INDEX", "MEAN_VACUOLE_FRACTION", "SD_VACUOLE_FRACTION", "MAX_VACUOLE_FRACTION"]	["VACUOLIZATION_INDEX measures the average fraction of a cell's area that is occupied by vacuoles across all cells in a patch. This index is normalized because it is computed as a ratio relative to the total cell area, making it comparable across different tumor cases.", "MEAN_VACUOLE_FRACTION represents the average vacuolization calculated by determining the ratio of vacuole (clear) pixel area t…
Use case 1	wvde31q509vs	NMF	["AVG_CURVATURE_NEUTROPHILS", "AVG_CURVATURE_MACROPHAGES", "AVG_CURVATURE_FIBROBLASTS", "TRICELLULAR_CURVATURE_INDEX"]	["AVG_CURVATURE_NEUTROPHILS represents the average nuclear boundary curvature of neutrophils in a patch. It quantifies the mean curvature computed along the closed polygonal boundary of neutrophil nuclei, normalized by the length of the segments and scaled to micrometers using the conversion factor. This normalized metric allows for comparison across different patient cases.", "AVG_CURVATURE_MACR…
Use case 1	x99hm7cu7afp	L	["MEAN_IRREG_INDEX", "MEDIAN_IRREG_INDEX", "SD_IRREG_INDEX", "MIN_IRREG_INDEX", "MAX_IRREG_INDEX"]	["MEAN_IRREG_INDEX represents the average value of the membrane irregularity index for lymphocytes within a patch. This index is computed using the ratio derived from the cell perimeter and area, normalized against the expected value for a perfect circle. Higher mean values indicate more irregular lymphocyte membrane shapes, making it useful for comparing cellular characteristics across different…
Use case 1	x9hmumsjfsx5	TLM	["MEAN_IRREGULARITY", "SD_IRREGULARITY", "IMMUNE_DENSITY_MM2"]	["MEAN_IRREGULARITY: This parameter represents the average tumor cell perimeter irregularity score within a patch. It quantifies how much the shape of tumor cell boundaries deviates from a perfect circle (which would score 1) by aggregating the normalized ratio of each cell's perimeter squared to its area. Being a dimensionless metric, it facilitates meaningful comparisons across different patien…
Use case 1	xa78hq6hi66x	F	["FIBROBLAST_ALIGNMENT_VARIANCE", "MEAN_ORIENTATION_RAD"]	["FIBROBLAST_ALIGNMENT_VARIANCE quantifies the circular variance of fibroblast nuclear orientations within a tumor patch. This parameter is computed by aggregating the orientation angles of fibroblast nuclei, calculating the mean cosine and sine, and then determining the mean resultant length. The circular variance, defined as 1 minus the mean resultant length, provides a normalized metric (rangi…
Use case 1	xg3efe69ec50	F	["FIBROBLAST_VESICLE_RATE"]	["FIBROBLAST_VESICLE_RATE is a normalized, numeric metric that measures the fraction of fibroblast cells in a tissue patch that display cytoplasmic microvesicles. This parameter is calculated by detecting vesicle-like structures within the cytoplasm of fibroblasts through image intensity thresholding and blob detection algorithms. The measure, bounded between 0 and 1, allows for comparative analy…
Use case 1	xhp9qziiako5	TLPMNEF	["ENTROPY_MEAN_ALL", "ENTROPY_MEDIAN_ALL", "ENTROPY_STD_ALL", "ENTROPY_MEAN_EPITHELIAL", "ENTROPY_MEAN_LYMPHOCYTE", "ENTROPY_MEAN_PLASMA", "ENTROPY_MEAN_MACROPHAGE", "ENTROPY_MEAN_NEUTROPHIL", "ENTROPY_MEAN_EOSINOPHIL", "ENTROPY_MEAN_CONNECTIVE"]	["ENTROPY_MEAN_ALL: This parameter represents the average cytoplasmic intensity entropy measured across all cells in a patch. It quantifies the overall complexity and randomness of the grayscale intensity distribution within the cell cytoplasm, providing a normalized value that facilitates comparison across different patient samples.", "ENTROPY_MEDIAN_ALL: This parameter indicates the median valu…
Use case 1	xpj61k7w08hr	TFMLN	["STD_MEMBRANE_CURVATURE", "MEAN_MEMBRANE_CURVATURE"]	["STD_MEMBRANE_CURVATURE quantifies the variability in the membrane curvature of cells within a tumor patch by computing the standard deviation of the mean curvature values measured per cell. The process involves first calculating local curvature at multiple points along each cell's outlined membrane and then averaging these to obtain a single curvature value per cell. Finally, the dispersion of …
Use case 1	xqv6hfpwql0m	TLPMNEF	["UNIMODALITY_SCORE", "DIP_STATISTIC", "MEAN_DISTANCE_UM", "STD_DISTANCE_UM"]	["UNIMODALITY_SCORE represents the p-value obtained from Hartigan\u2019s dip test applied to the distribution of pairwise cell distances. A higher p-value indicates stronger evidence for unimodality, suggesting a more homogeneous cell organization in the patch. This metric is statistically derived and normalized, making it suitable for comparing different patient cases.", "DIP_STATISTIC is a valu…
Use case 1	xug1xdoxpgm6	ELMNP	["MEAN_MIN_DIST_IMMUNE"]	["MEAN_MIN_DIST_IMMUNE quantifies the average minimum distance, measured in micrometers, from each immune cell to the nearest immune cell of a different type within a tumor patch. The metric is derived by first selecting immune cells located in the tumor stroma, computing Euclidean distances between their centroids (converted from pixels to micrometers), and then averaging the smallest distance f…
Use case 1	xuq2szzx6okl	TLPMNE	["CHROMATIN_REGULARITY_INDEX", "Epithelial_MEAN_ENERGY", "Lymphocyte_MEAN_ENERGY", "Plasma_MEAN_ENERGY", "Macrophage_MEAN_ENERGY", "Neutrophil_MEAN_ENERGY", "Eosinophil_MEAN_ENERGY"]	["CHROMATIN_REGULARITY_INDEX represents the overall measure of chromatin distribution regularity across all cell types in a patch. It is computed by averaging the mean gray-level co-occurrence matrix (GLCM) energy values from each cell type, providing a normalized metric that facilitates comparison of chromatin uniformity between different tumor patches and patient cases.", "Epithelial_MEAN_ENERG…
Use case 1	y4jb5ouacurt	FN	["MEAN_ORIENTATION_DIFFERENCE", "FIBROBLAST_MEAN_ANGLE", "NEUTROPHIL_MEAN_ANGLE"]	["MEAN_ORIENTATION_DIFFERENCE represents the normalized absolute angular difference in degrees between the mean orientation of fibroblast nuclei and that of neutrophil nuclei. Its calculation accounts for the circular nature of orientation data (ensuring the difference is within a defined range), making it useful for comparing orientation patterns across different patient cases.", "FIBROBLAST_MEA…
Use case 1	y6zzjvoa41dk	TLMNE	["INFILTRATION_THICKNESS_TUMOR_UM", "INFILTRATION_THICKNESS_LYMPHO_UM", "INFILTRATION_THICKNESS_MACRO_UM", "INFILTRATION_THICKNESS_NEUTRO_UM", "INFILTRATION_THICKNESS_EOSINO_UM", "INFILTRATION_THICKNESS_STD_UM"]	["INFILTRATION_THICKNESS_TUMOR_UM measures the radial thickness of tumor cell infiltration. It is computed by determining the maximum and minimum distances of tumor cell centroids from a calculated tumor center in each patch, and then taking the difference. The resulting value, given in micrometers, reflects the spatial spread of tumor cells and is normalized for comparison across patient cases."…
Use case 1	ybk4sdb8e58r	L	["LYMPHO_FD_MEAN", "LYMPHO_FD_SD", "LYMPHO_FD_MAX"]	["LYMPHO_FD_MEAN: This parameter represents the average fractal dimension of lymphocyte nuclei within a tissue patch. It is derived from analyzing the binary nuclear masks using a box counting method, which assesses the complexity of the nuclear boundary. As a normalized measurement, it facilitates comparisons of nuclear shape complexity across different patient cases.", "LYMPHO_FD_SD: This param…
Use case 1	ykx5i2sg4lm3	L	["MEAN_LYMPHO_NUCLEAR_INDENT", "STD_LYMPHO_NUCLEAR_INDENT"]	["MEAN_LYMPHO_NUCLEAR_INDENT is a normalized metric that represents the average deviation of lymphocyte nuclei from a convex shape, calculated by comparing the area of a nucleus to its convex hull area. This value, which ranges from 0 to 1, provides a standardized measure of nuclear indentation, enabling comparison across different patient cases and tissue patches.", "STD_LYMPHO_NUCLEAR_INDENT is…
Use case 1	yn308lmfjnrk	T	["LIPID_DROPLET_SCORE_MEAN", "LIPID_DROPLET_SCORE_SD", "LIPID_DROPLET_SCORE_MAX"]	["LIPID_DROPLET_SCORE_MEAN is a normalized metric that represents the mean ratio of vacuole area to cytoplasm area across tumor cells within a patch. This parameter facilitates comparisons across different patient cases by eliminating the bias of raw cell counts.", "LIPID_DROPLET_SCORE_SD is a numeric measure indicating the standard deviation of the lipid droplet scores computed in the patch. It …
Use case 1	yq1euq150vyd	TLPMNEF	["TOTAL_SHIFT_SCORE", "MEAN_BIN_TRANSITION"]	["TOTAL_SHIFT_SCORE represents the aggregate of compositional changes between adjacent radial bins within a tumor patch. It is calculated by summing the absolute differences in the proportions of various cell types (normalized by cell counts in each bin) observed between each pair of adjacent bins. This score quantifies how drastically the cellular composition shifts from the tumor center to its …
Use case 1	yumobeuw65ji	T	["TUMOR_CYTOPLASM_HOMOGENEITY_MEAN", "TUMOR_CYTOPLASM_HOMOGENEITY_SD"]	["TUMOR_CYTOPLASM_HOMOGENEITY_MEAN represents the average texture homogeneity score derived from the gray-level co-occurrence matrix (GLCM) computed on normalized cytoplasmic pixel intensities of tumor cells within each patch. This metric is normalized to a range between 0 and 1, allowing direct comparison between different patient cases by reflecting the overall uniformity of tumor cell cytoplas…
Use case 1	yyklyg0bgzm5	TFE	["TUMOR_DENSITY_PER_1000UM2", "FIBROBLAST_DENSITY_PER_1000UM2", "EOSINOPHIL_DENSITY_PER_1000UM2"]	["TUMOR_DENSITY_PER_1000UM2 represents the density of tumor cells within a defined patch, normalized to a standard area of 1000 square micrometers. This parameter is computed by dividing the total number of tumor cells identified in the patch by the patch area and then scaling the result, allowing for meaningful comparisons across different patient cases.", "FIBROBLAST_DENSITY_PER_1000UM2 quantif…
Use case 1	z0qnz1mt6b4h	TLPMNEF	["TOTAL_CLUSTER_PERIMETER_UM"]	["TOTAL_CLUSTER_PERIMETER_UM quantifies the aggregated outer boundary lengths of all detected cell clusters within a standardized tumor patch. These perimeters are computed by first clustering cell types based on their spatial coordinates, then merging individual cell polygons into union polygons to represent clusters, and finally summing the perimeters of these clusters. The resulting value, con…
Use case 1	z7eozkt9lknh	TLNF	["CLUSTER_COUNT", "MEAN_COMPLEXITY_RATIO", "STD_COMPLEXITY_RATIO", "MEAN_CLUSTER_SIZE", "MAX_CLUSTER_SIZE"]	["CLUSTER_COUNT represents the number of valid cell clusters, where each cluster contains at least 3 cells. It is computed for each tumor patch based on a graph\u2010based spatial clustering of selected cell types. Since each patch is of a standard size, this count is normalized for cross-patient comparisons.", "MEAN_COMPLEXITY_RATIO is the average of the ratios between the total area occupied by…
Use case 1	zi9b3r8lm8si	TLPMNF	["MEAN_LACUNARITY", "STD_LACUNARITY", "MIN_LACUNARITY", "MAX_LACUNARITY"]	["MEAN_LACUNARITY represents the average lacunarity index computed over all sliding windows within a tissue patch. This metric aggregates the local spatial heterogeneity by averaging the lacunarity values calculated over different grid subregions, providing an overall measure of how irregularly the cell distributions are spaced across the patch. As a dimensionless and normalized value, it facilit…
Use case 1	zj72es5dbty1	TLMF	["SYNERGY_RATIO"]	["SYNERGY_RATIO is a derived spatial metric computed for each patch that quantifies the balanced presence of tumor cells, lymphocytes, macrophages, and fibroblasts in perivascular areas. It is calculated as the ratio of the geometric mean to the arithmetic mean of the perivascular cell counts. This yields a value that is close to 1 when the cell types are present in similar numbers and decreases …
Use case 1	zpt9hmkd307n	TLPMNEF	["JS_DIVERGENCE"]	["JS_DIVERGENCE is a normalized numeric measure that quantifies the divergence between the cell type distributions in tumor and stroma compartments. The metric is computed using the Jensen-Shannon divergence method, which first converts the absolute cell counts from each compartment into probability distributions. It then measures the similarity between these two distributions, yielding a value b…
Use case 1	zuqi0p6z9r0v	LP	["LYMPHO_DENSITY", "PLASMA_DENSITY", "DUAL_INFILTRATION_SCORE"]	["LYMPHO_DENSITY measures the density of lymphocytes within the tumor compartment. It is derived by dividing the number of lymphocytes detected in a patch by the area of the tumor region (expressed in square micrometers), ensuring that the measurement is normalized for different patch sizes and can be compared across patients.", "PLASMA_DENSITY measures the density of plasma cells in the tumor ar…
Use case 2	051edvdwzu6d	TM	["GIANT_MAC_FREQUENCY", "AVG_GIANT_MAC_AREA_UM2", "AVG_TUMOR_DISTANCE_UM"]	["GIANT_MAC_FREQUENCY measures the fraction of macrophages that are tumor-associated giant cells in a given patch. By normalizing the count of tumor-associated giant macrophages by the total number of macrophages, this parameter allows for comparisons across patches and different patient cases.", "AVG_GIANT_MAC_AREA_UM2 represents the average area of the identified giant macrophages, expressed in…
Use case 2	0gxw2j7vlde8	P	["MEAN_ALIGNMENT_ANGLE", "STD_ALIGNMENT_ANGLE", "MEAN_DISTANCE_TO_CLUSTER", "FRACTION_ALIGNED_CELLS"]	["MEAN_ALIGNMENT_ANGLE measures the average degree of alignment between the orientation of individual plasma cells and the direction towards their nearest tumor cluster. The angle is computed using the principal axis of each plasma cell (derived from its shape) and the vector pointing from the cell to the tumor cluster centroid. This metric provides a normalized, comparable value across patches t…
Use case 2	0hcs9p05obsh	TLPMNEF	["TRANSITION_DENSITY", "TUMOR_EDGE_TRANSITION_INDEX"]	["TRANSITION_DENSITY is a normalized parameter representing the ratio of tumor-to-stroma cell transitions to the total number of valid grid cell boundaries. This ratio reflects the density of transitions along the tumor edge, making it useful for comparing different tumor patches and cases.", "TUMOR_EDGE_TRANSITION_INDEX is a normalized metric where the transition density is scaled to a percentag…
Use case 2	0nafkdj0yzad	T	["PLEOMORPHISM_SCORE", "STD_AREA_UM2", "STD_CIRCULARITY", "MEAN_AREA_UM2", "MEAN_CIRCULARITY"]	["PLEOMORPHISM_SCORE is a composite metric that reflects the degree of variation in tumor cell nuclear attributes. It is calculated by determining the standard deviations of nuclear areas and nuclear circularity within each patch, normalizing them by dividing by their respective means, and then summing these normalized values. This process results in a score that can be compared across different …
Use case 2	0ol12y8sm2fg	T	["NUCLEAR_IRREGULARITY_SCORE_MEAN", "NUCLEAR_IRREGULARITY_SCORE_SD", "NUCLEAR_IRREGULARITY_MAX", "NUCLEAR_IRREGULARITY_MIN", "NUCLEAR_PERIMETER_ACTUAL_MEAN_UM", "NUCLEAR_PERIMETER_IDEAL_MEAN_UM", "NUCLEAR_AREA_MEAN_UM2"]	["NUCLEAR_IRREGULARITY_SCORE_MEAN measures the average deviation of tumor cell nuclear shapes from a perfect circle within each patch. This value is calculated from the individual nuclear irregularity scores, with 0 indicating a perfect circular shape and higher values signifying increased irregularity.", "NUCLEAR_IRREGULARITY_SCORE_SD represents the standard deviation of nuclear irregularity sco…
Use case 2	0xy34rnm3utq	EL	["AVG_DISTANCE_UM", "COLOCALIZATION_INDEX"]	["AVG_DISTANCE_UM represents the average Euclidean distance between all eosinophil-lymphocyte pairs within a patch, converted into micrometers. It is a normalized spatial metric calculated by averaging the pairwise distances from the centroids of eosinophils and lymphocytes, which allows for the comparison of spatial distributions across different patient cases.", "COLOCALIZATION_INDEX is a norma…
Use case 2	0zfplwl3g9vm	P	["PLASMA_NUCLEAR_ECCENTRICITY"]	["The PLASMA_NUCLEAR_ECCENTRICITY parameter measures the average eccentricity ratio of plasma cells in each patch. It quantifies how offset the nucleus is from the cell's geometric center relative to the maximum distance from the center to the cell boundary. Values range from 0 (no offset) to 1 (maximum offset), indicating the degree of nuclear displacement relative to the cellular shape. This no…
Use case 2	14eonjjj3d4i	TF	["MEAN_RING_COMPLETENESS", "MEAN_RING_THICKNESS_MICRONS", "MEAN_CORRALLING_FACTOR"]	["MEAN_RING_COMPLETENESS measures the average proportion, ranging from 0 to 1, of uniformly sampled points along the expected fibroblast ring boundary that are actually covered by fibroblasts. This metric quantifies how continuous the fibroblast ring is around tumor clusters in each patch, making it a normalized indicator suitable for comparing different patient cases.", "MEAN_RING_THICKNESS_MICR…
Use case 2	1u7mqo8v1sg3	L	["SEQUESTRATION_SCORE", "MEAN_POCKET_AREA_UM2", "MEAN_LYMPHS_PER_POCKET"]	["SEQUESTRATION_SCORE is a composite metric that quantifies lymphocyte sequestration by integrating both the area of lymphocyte clusters and the number of lymphocytes within each cluster in the stromal region of a tumor patch. It is computed as the sum of the products of each cluster's area and its lymphocyte count, making it a normalized measure suitable for comparative analysis across uniformly…
Use case 2	2me4gcbvcwz1	F	["TUNNELING_SCORE", "MAX_CHAIN_LENGTH"]	["TUNNELING_SCORE is a normalized metric that quantifies the potential invasion conduit in a tissue patch by measuring the maximum length of a continuous chain of elongated fibroblast cells connected to a tumor border, divided by the total number of fibroblasts in the patch and converted to micrometers. It allows comparison across different patient cases by accounting for variations in fibroblast…
Use case 2	2sybw8e945mw	LM	["IMMUNE_BOUNDARY_DENSITY", "LYMPHO_BOUNDARY_RATIO", "MACRO_BOUNDARY_RATIO"]	["IMMUNE_BOUNDARY_DENSITY represents the normalized density of immune cells at the tumor-stroma boundary, calculated by counting the number of immune cells (both lymphocytes and macrophages) within a 50\u03bcm proximity to the tumor boundary and then normalizing this count by the patch area, resulting in a value expressed in cells per mm\u00b2. This normalization allows for comparison across diff…
Use case 2	35jjuutate91	T	["NUCLEAR_POLARITY_UNIFORMITY_SCORE", "MEAN_NUCLEAR_ORIENTATION", "STD_NUCLEAR_ORIENTATION"]	["NUCLEAR_POLARITY_UNIFORMITY_SCORE measures the circular uniformity of tumor nuclear orientations by computing the mean resultant length (MRL). This numeric score, ranging from 0 to 1, reflects the consistency of nuclear alignment within a patch; values near 1 indicate highly aligned nuclei while lower values suggest a more random orientation.", "MEAN_NUCLEAR_ORIENTATION represents the average a…
Use case 2	3bozqzwn5s3u	F	[]	[]
Use case 2	3eq1mpo2lp5t	F	["FIBROBLAST_FRACTAL_DIM_MEAN", "FIBROBLAST_FRACTAL_DIM_STD", "FIBROBLAST_FRACTAL_DIM_MIN", "FIBROBLAST_FRACTAL_DIM_MAX"]	["FIBROBLAST_FRACTAL_DIM_MEAN represents the average fractal dimension calculated from the boundaries of fibroblast cells in each tumor patch. This parameter quantifies the average morphological complexity of these cells, offering a normalized measure that allows for comparison across different patient cases.", "FIBROBLAST_FRACTAL_DIM_STD indicates the standard deviation of the fractal dimensions…
Use case 2	3x2v3ngl61c3	T	["MEAN_EOSIN_INTENSITY", "STD_EOSIN_INTENSITY", "EOSIN_INTENSITY_SKEWNESS"]	["MEAN_EOSIN_INTENSITY measures the average intensity of the red channel, representing eosinophilic staining in tumor cell cytoplasms within a patch. This metric is obtained by averaging the pixel intensities from the cytoplasm regions identified by cell masks, providing a normalized measure that can be compared across different patient cases.", "STD_EOSIN_INTENSITY quantifies the variability of …
Use case 2	4omp9vbqcdzp	L	["LYMPHO_GRADIENT_INDEX", "MEAN_LYMPHO_DENSITY", "MAX_LYMPHO_DENSITY", "MIN_LYMPHO_DENSITY", "STD_LYMPHO_DENSITY"]	["LYMPHO_GRADIENT_INDEX quantifies the steepness of the change in lymphocyte density from the tumor boundary into the surrounding stroma. It is determined by performing a linear regression on the lymphocyte densities measured in incremental distance bins from the tumor edge. The regression slope, after being scaled (multiplied by 1000), provides insight into how rapidly lymphocyte concentration d…
Use case 2	4qgb2yghxde5	E	["WTI", "MAX_DISTANCE"]	["WTI: The Wavefront Trajectory Index is a spatial surrogate measure that represents the average distance in micrometers of eosinophils from the tumor boundary. It is computed by averaging the distances from each eosinophil's centroid to the computed convex hull of the tumor area, ensuring that it can be normalized and compared across different patient cases.", "MAX_DISTANCE: This parameter measu…
Use case 2	546dlu4693m9	F	["BLEB_FREQUENCY", "MEAN_BLEBS_PER_CELL", "STD_BLEBS_PER_CELL"]	["BLEB_FREQUENCY measures the average number of membrane protrusions (blebs) per fibroblast within each tissue patch. It is derived by dividing the total number of blebs detected by the total number of fibroblasts in the patch, resulting in a normalized value that allows comparison across different patient cases.", "MEAN_BLEBS_PER_CELL represents the arithmetic mean of bleb counts across individu…
Use case 2	5hiiozwsvdli	T	["MEAN_TEXTURE_DIVERGENCE", "MAX_TEXTURE_DIVERGENCE", "MEDIAN_CORE_GRANULARITY", "MEDIAN_PERIPHERY_GRANULARITY"]	["MEAN_TEXTURE_DIVERGENCE represents the average absolute difference between the chromatin granularity values measured in the core and periphery regions of tumor subclones within a patch. This parameter quantifies the overall level of divergence in nuclear texture, providing insights into intratumoral heterogeneity that may reflect differences in invasive potential.", "MAX_TEXTURE_DIVERGENCE is d…
Use case 2	6f74bdc3jgw0	P	["FRACTAL_DIM_MEAN", "FRACTAL_DIM_MEDIAN", "FRACTAL_DIM_STD", "FRACTAL_DIM_MIN", "FRACTAL_DIM_MAX"]	["FRACTAL_DIM_MEAN measures the average fractal dimension of plasma cell nuclear boundaries within a patch. This parameter quantifies the complexity of nuclear boundaries using a regression analysis based on the box-counting method, yielding a normalized, dimensionless value suitable for comparisons across different patient cases.", "FRACTAL_DIM_MEDIAN represents the median value of the fractal d…
Use case 2	7kok4ofq4bbd	T	["CLUSTER1_MEAN_INTENSITY", "CLUSTER2_MEAN_INTENSITY", "CLUSTER_INTENSITY_STD"]	["CLUSTER1_MEAN_INTENSITY captures the average nuclear staining intensity of the tumor cell subclone with lower intensity values within a patch. This measurement reflects one of the subpopulations identified by clustering intensity metrics on tumor cells.", "CLUSTER2_MEAN_INTENSITY captures the average nuclear staining intensity of the tumor cell subclone with higher intensity values within the p…
Use case 2	7wi2iaqu07di	E	["EOSINOPHIL_BILOBATION_DEVIATION_MEAN", "EOSINOPHIL_BILOBATION_DEVIATION_STD", "EOSINOPHIL_BILOBATION_DEVIATION_MIN", "EOSINOPHIL_BILOBATION_DEVIATION_MAX"]	["EOSINOPHIL_BILOBATION_DEVIATION_MEAN: This parameter measures the average deviation index across all eosinophils within a tissue patch. It quantifies the degree to which the nuclear shapes of eosinophils diverge from the typical bilobed configuration, using normalized metrics that compare lobe area differences and center separations relative to nuclear size.", "EOSINOPHIL_BILOBATION_DEVIATION_S…
Use case 2	7zhu7bue40a7	F	["LATTICE_FORMATION_INDEX", "REGULARITY_SCORE", "CONNECTIVITY_SCORE", "MEAN_EDGE_LENGTH_UM", "STD_EDGE_LENGTH_UM", "AVG_NODE_DEGREE"]	["LATTICE_FORMATION_INDEX quantifies the extent to which fibroblast cells form a highly regular and interconnected lattice structure in a tumor patch. It is derived from combining measures of spatial regularity (calculated as the ratio of the standard deviation to the mean of the edge lengths from the Delaunay triangulation) and connectivity deviation (the absolute difference between the observed…
Use case 2	7zl55ylus53w	TF	["TUMOR_FIBRO_CONTACT_PROP"]	["This parameter quantifies the proportion of tumor cells within a given patch that are in direct contact with at least one fibroblast, based on a distance threshold corresponding to 10\u03bcm. The value is normalized between 0 and 1, allowing for comparative analysis across different patient cases and patches."]
Use case 2	84a8z22cqhcm	F	[]	[]
Use case 2	8g7t4mgy4su3	TLM	["TUMOR_DENSITY", "LYMPHOCYTE_DENSITY", "MACROPHAGE_DENSITY", "AVG_TUMOR_LYMPHO_DIST", "AVG_TUMOR_MACRO_DIST", "IMMUNE_EVASION_SCORE"]	["TUMOR_DENSITY represents the number of tumor cells per mm\u00b2 in the patch. It is calculated by counting epithelial cells within the patch and normalizing by the patch area, yielding a measure that permits comparisons across different patient cases.", "LYMPHOCYTE_DENSITY denotes the number of lymphocyte cells per mm\u00b2 in the patch. This metric is obtained by counting the lymphocytes and d…
Use case 2	8t7xnfi97rw0	LM	["CONVERGENCE_SCORE", "MEAN_VECTOR_X", "MEAN_VECTOR_Y"]	["CONVERGENCE_SCORE quantifies the directional alignment of immune cells (lymphocytes and macrophages) toward the nearest tumor cell cluster. It is calculated as the magnitude of the average of normalized vectors from each immune cell to the centroid of its nearest tumor cell cluster. A score close to 1 indicates strong, coherent alignment, while a score near 0 suggests random orientation, making…
Use case 2	9dbi53ksda9q	F	["FIBROBLAST_STROMAL_COMPACTION_INDEX", "FIBROBLAST_DENSITY_PER_UM2", "MEAN_CLUSTER_AREA_UM2"]	["FIBROBLAST_STROMAL_COMPACTION_INDEX quantifies the degree of fibroblast clustering within the stroma by calculating the ratio of the total area covered by fibroblast clusters (determined via convex hulls over spatially clustered fibroblast centroids) to the overall stromal area in a given patch. This ratio is normalized, ensuring comparability across different patient cases.", "FIBROBLAST_DENSI…
Use case 2	9jvro5r6lyat	T	["TUMOR_AREA_UM2"]	["TUMOR_AREA_UM2 quantifies the total tumor area within a patch by assessing the tissue segmentation mask. Specifically, it counts the number of pixels classified as tumor and converts this count into square micrometers using a fixed scaling factor. This measurement, expressed in standardized physical units, allows for direct comparisons across different patient cases and patches."]
Use case 2	9nrd5sjvmsko	T	[]	[]
Use case 2	9vnmzkmoss74	M	["ENGULFMENT_INDEX"]	["ENGULFMENT_INDEX is a normalized numeric metric that quantifies the phagocytic activity of macrophages within tumor regions. It is calculated as the ratio of macrophages exhibiting intracytoplasmic debris \u2014 indicative of active engulfment of cellular fragments \u2014 to the total number of macrophages present in the patch. The parameter is derived by analyzing segmented patches of tumor ti…
Use case 2	a5p69n9ja6ap	M	["MACROPHAGE_ELONGATION_MEAN", "MACROPHAGE_ELONGATION_SD", "MACROPHAGE_ELONGATION_MIN", "MACROPHAGE_ELONGATION_MAX"]	["MACROPHAGE_ELONGATION_MEAN represents the average ratio of the major axis to the minor axis of macrophage cell polygons within a patch. This measure normalizes cell shape elongation in each patch, allowing for comparison across different patient cases.", "MACROPHAGE_ELONGATION_SD quantifies the variability in the elongation indices of macrophages within a patch. It is a numeric representation t…
Use case 2	aj3ptmksxe7y	T	["DISCONTINUITY_INDEX"]	["DISCONTINUITY_INDEX quantifies tumor fragmentation by computing the ratio of the number of distinct tumor cell clusters in a patch to the total tumor area in that patch, with the tumor area measured in square micrometers. By normalizing the raw cluster count by the tumor area, this parameter provides a dimensionless metric that allows comparison across different patient cases."]
Use case 2	anh6n7rzeolv	P	["GOLGI_PROMINENCE_SCORE"]	["GOLGI_PROMINENCE_SCORE measures the relative prominence of the Golgi zone within plasma cells in each tumor patch. The score is derived by extracting a standardized subregion adjacent to the nucleus from each plasma cell image, applying intensity thresholding to identify areas of Golgi clearing, and calculating the ratio of cleared pixels to the total pixels in that region. These individual sco…
Use case 2	asoy6n1j7u4c	M	["ENTANGLEMENT_INDEX", "AVG_TORTUOSITY"]	["ENTANGLEMENT_INDEX is a composite metric that quantifies the complexity of macrophage infiltration within tumor stroma. It is computed per patch by combining the average tortuosity of the infiltration paths (a normalized ratio of the actual path lengths to the direct Euclidean distance between endpoints) with the number of branch points in the constructed minimum spanning tree, scaled by a conv…
Use case 2	b16szz5zpcvb	T	["SHANNON_ENTROPY", "MAX_SUBCLONE_PROPORTION", "MIN_SUBCLONE_PROPORTION", "MEAN_CELL_COMPACTNESS"]	["SHANNON_ENTROPY: This parameter quantifies the heterogeneity of tumor subclones within a patch by calculating the Shannon diversity index. It uses the proportion of cells in each morphological cluster to capture the diversity, with higher values reflecting greater subclonal variation.", "MAX_SUBCLONE_PROPORTION: This parameter represents the highest proportion of tumor cells within any identifi…
Use case 2	b1apmb2q2o2v	TL	["BRIDGING_INDEX", "MEAN_BRIDGE_DISTANCE_UM"]	["BRIDGING_INDEX is a normalized ratio that measures the fraction of lymphocytes bridging between two distinct tumor subclones relative to the total number of lymphocytes within a patch. It provides an assessment of potential immune selection pressure and tumor heterogeneity by comparing bridging events across different patient cases.", "MEAN_BRIDGE_DISTANCE_UM represents the average maximum dist…
Use case 2	b9hkj425f4m0	TN	[]	[]
Use case 2	bgew6kslidda	L	["FRAGMENTATION_INDEX"]	["The FRAGMENTATION_INDEX parameter is a normalized measure representing the ratio of the number of distinct lymphocyte clusters (formed by spatially adjacent lymphocytes in the stromal region of lung cancer tissue) to the total number of lymphocytes in that region. This ratio circumvents the limitations of raw counts by providing a comparable metric across different patches and patient cases, th…
Use case 2	buly5aezuq1y	T	["TUMOR_CELL_IRREGULARITY_SCORE", "TUMOR_CELL_IRREGULARITY_SD"]	["TUMOR_CELL_IRREGULARITY_SCORE measures the average irregularity of tumor cell borders per patch by computing the ratio of the cell perimeter to the square root of its area. This normalization ensures that the measurement is independent of cell size, making it comparable across different patient cases. Higher values indicate more irregular and potentially more invasive tumor cell shapes.", "TUMO…
Use case 2	cfdv0gog3b7l	T	["NUCLEAR_INTENSITY_GRADIENT", "GRADIENT_R2", "MEAN_EDGE_INTENSITY", "MEAN_CORE_INTENSITY"]	["NUCLEAR_INTENSITY_GRADIENT measures the slope of the linear regression between the distance from the tumor boundary and the nuclear intensity of tumor cells. This parameter indicates the gradient of nuclear basophilia, where a negative slope suggests higher intensity at the tumor edge compared to the core, reflecting a potential aggressive phenotype in the invasive front.", "GRADIENT_R2 represe…
Use case 2	ci0k4ftnhnc1	TLF	["TRIAD_CONTACT_SCORE"]	["TRIAD_CONTACT_SCORE represents the normalized ratio between the number of identified tumor-lymphocyte-fibroblast triads and the total number of relevant cells within a patch. It quantifies the relative frequency of close spatial interactions in the tumor microenvironment, allowing for meaningful comparisons across different patient cases."]
Use case 2	cm62oy8x05s2	TE	["MEAN_EOS_TUMOR_DIST", "MEDIAN_EOS_TUMOR_DIST", "MIN_EOS_TUMOR_DIST", "MAX_EOS_TUMOR_DIST", "STD_EOS_TUMOR_DIST"]	["MEAN_EOS_TUMOR_DIST measures the average of the minimum distances, in micrometers, from each eosinophil to its nearest tumor cell within a patch. This parameter reflects the overall spatial proximity between eosinophils and tumor cells, allowing for comparative analysis across different patient cases.", "MEDIAN_EOS_TUMOR_DIST represents the median value of the minimum distances, in micrometers,…
Use case 2	d0p2056dg4vl	L	["MITOTIC_FREQUENCY"]	["MITOTIC_FREQUENCY is a normalized parameter representing the ratio of mitotically active lymphocytes to the total number of intratumoral lymphocytes within a given tissue patch. It is calculated by identifying lymphocytes within tumor and stroma regions of the patch, processing their high-resolution grayscale nucleus images to detect potential mitotic figures via image smoothing and edge enhanc…
Use case 2	d5or6c6xclzq	LPMNE	["OVERALL_POLARITY_SCORE", "LYMPHOCYTE_POLARITY_SCORE", "PLASMA_POLARITY_SCORE", "MACROPHAGE_POLARITY_SCORE", "NEUTROPHIL_POLARITY_SCORE", "EOSINOPHIL_POLARITY_SCORE"]	["OVERALL_POLARITY_SCORE measures the overall spatial polarity of all immune cells combined in a tumor patch. It is normalized by comparing the maximum and minimum quadrant counts to produce a value between 0 and 1, where 0 indicates a uniform distribution and 1 represents maximum polarization. This normalized metric enables comparison between different patient cases.", "LYMPHOCYTE_POLARITY_SCORE…
Use case 2	e6irk8erlvyj	L	["TUMOR_CLUSTER_COUNT", "STROMA_CLUSTER_COUNT", "TUMOR_MEAN_CLUSTER_SIZE", "STROMA_MEAN_CLUSTER_SIZE", "TUMOR_MEAN_CLUSTER_AREA", "STROMA_MEAN_CLUSTER_AREA"]	["TUMOR_CLUSTER_COUNT: This parameter represents the number of distinct lymphocyte clusters identified in the tumor compartment within a fixed-size patch. The count is obtained by applying a clustering algorithm on the spatial coordinates of lymphocytes, excluding noise points. Since the patches are of consistent size, this count can be reliably compared across different patient cases.", "STROMA_…
Use case 2	ekzviqtcboel	P	["PERITUMORAL_PLASMA_DENSITY"]	["PERITUMORAL_PLASMA_DENSITY quantifies the density of plasma cells within a specifically defined peritumoral ring surrounding the tumor. This parameter is calculated by taking the number of plasma cells found in the peritumoral ring, multiplying by 1000, and then dividing by the area of the ring expressed in square micrometers. The normalization to 1000 \u03bcm\u00b2 allows for direct comparison…
Use case 2	enbnaeoprjmf	T	["MEAN_POLARITY_DISTORTION", "MEDIAN_POLARITY_DISTORTION", "STD_POLARITY_DISTORTION", "MAX_POLARITY_DISTORTION"]	["MEAN_POLARITY_DISTORTION represents the average normalized apical-basal polarity distortion index calculated across tumor cells within a patch. This index is derived from quantifying the deviation in the angular difference between vectors computed from cell centroid to half-cell centroids, normalized by the ideal 180\u00b0 separation. A value of 0 indicates perfect polarity alignment, while val…
Use case 2	fg32dw0b7dxy	N	[]	[]
Use case 2	fgec4i1ljwnr	TL	["ADHESION_PROBABILITY", "MEAN_ADHESION_DISTANCE_UM"]	["ADHESION_PROBABILITY measures the fraction of possible tumor-lymphocyte pairs that exhibit close adhesion events. This metric is calculated as the number of adhesion events (where the distance between tumor and lymphocyte is less than or equal to a specified threshold) divided by the total number of all potential tumor-lymphocyte pairs. Being a normalized ratio, it allows for meaningful compari…
Use case 2	hbx0izkb5u70	M	["RUFFLING_INDEX_MEAN", "RUFFLING_INDEX_STD", "RUFFLING_INDEX_MIN", "RUFFLING_INDEX_MAX"]	["RUFFLING_INDEX_MEAN is the average ruffling index of macrophages within a patch. It integrates measurements of cell boundary irregularity by combining fractal dimension and deviation from ideal circularity. This normalized metric enables comparisons across different patient cases and patches.", "RUFFLING_INDEX_STD represents the standard deviation of the ruffling index values among macrophages …
Use case 2	huamv7hzyd8u	L	["LYMPHOCYTE_SPATIAL_UNIFORMITY_SCORE"]	["LYMPHOCYTE_SPATIAL_UNIFORMITY_SCORE quantifies the deviation of the spatial distribution of intratumoral lymphocytes from what would be expected under complete spatial randomness. The parameter is calculated by first extracting the coordinates of lymphocytes located in tumor regions of each image patch, then computing Ripley\u2019s K function over a range of radii. For each radius, the procedur…
Use case 2	i9jt1x7fp6ni	LPMNE	["LYMPHO_DEPL_RATIO", "PLASMA_DEPL_RATIO", "MACRO_DEPL_RATIO", "NEUTRO_DEPL_RATIO", "EOSINO_DEPL_RATIO"]	["LYMPHO_DEPL_RATIO is a normalized and numeric parameter that measures the ratio of lymphocytes located in the tumor core to the total number of lymphocytes in the entire tumor area. The tumor core is defined by eroding the convex hull of tumor cell centroids, which distinguishes the inner region from the periphery, allowing for the assessment of local immune cell depletion.", "PLASMA_DEPL_RATIO…
Use case 2	ipnoosl8ivky	EF	["HELICAL_CONVERGENCE_FACTOR", "MEAN_INTERACTION_DISTANCE_UM"]	["HELICAL_CONVERGENCE_FACTOR quantifies the degree of spiral-like clustering between eosinophils and fibroblasts within localized tumor patches. It is derived by computing the angle between each eosinophil and its nearby fibroblast partners, calculating the circular variance of these angles, and then normalizing this value to lie between 0 and 1. A higher value indicates strong directional cluste…
Use case 2	j7jpij09oitl	LF	["LYMPH_FIB_RATIO"]	["LYMPH_FIB_RATIO calculates the ratio of lymphocytes that have fibroblast as their nearest neighbor compared to those with another lymphocyte as their nearest neighbor in a given patch of the tumor stroma. This metric is normalized, allowing for reliable comparisons between different patient cases by standardizing the measure; it is derived from computing Euclidean distances in local cell neighb…
Use case 2	kdnu6a8nnoh4	ME	["ME_COOP_RATIO"]	["ME_COOP_RATIO represents the ratio of cooperative clusters to the total number of stromal immune cell clusters within a tumor patch. A cooperative cluster is defined as a group of immune cells identified by a spatial clustering algorithm that contains both macrophages and eosinophils. This parameter is normalized, meaning it provides a comparative metric across different patient cases by expres…
Use case 2	kekfwzgc1vzf	TL	["IS_TUMOR_CORE"]	["IS_TUMOR_CORE is a binary normalized indicator that designates whether a patch qualifies as a high-density tumor core region based on a fixed threshold (at least 10 tumor cells). A value of 1 means the patch meets the threshold criteria and is considered a tumor core, while a value of 0 means it does not. This normalization enables direct and fair comparison across different patient cases."]
Use case 2	kekns0djxlp0	F	["ORIENTATION_STD_DEG"]	["ORIENTATION_STD_DEG represents the standard deviation of the orientation angles (in degrees) of fibroblasts located at the tumor-stroma interface. This parameter is computed by first identifying fibroblasts that are in close proximity (within 12.5 micrometers) to tumor cells, then extracting the orientation of each fibroblast based on the geometry of its nucleus. The resulting standard deviatio…
Use case 2	kvqkdy3yp0h1	T	["FILOPODIAL_INDEX"]	["The FILOPODIAL_INDEX quantifies the proportion of tumor cells exhibiting filopodial protrusions relative to the total number of tumor cells in a given image patch. It is calculated by identifying cells with irregular shapes\u2014specifically those with a perimeter ratio greater than a set threshold (1.1), indicating the presence of thin, elongated extensions compared to their convex hull. Becau…
Use case 2	l46qetz8g9dm	NE	["STROMAL_NE_RATIO"]	["STROMAL_NE_RATIO measures the relative abundance of neutrophils compared to eosinophils within the stromal compartment of each tumor patch. It is calculated as a ratio where the count of neutrophils is divided by the count of eosinophils, ensuring normalization across different patches and patient cases. This normalized metric supports comparative analysis even when absolute cell counts can var…
Use case 2	m7fhggpq6h5a	L	["SUBREGION_COUNT", "MEAN_LYMPHO_AREA_UM2", "MEAN_CIRCULARITY", "MEAN_DENSITY", "TEMPORAL_SURROGATE_INDEX"]	["SUBREGION_COUNT represents the number of lymphocyte subregions (clusters) identified within a standardized patch of the tumor. These clusters are determined using a density-based spatial clustering method, ensuring that the count is comparable across different patient cases because the patch size is fixed.", "MEAN_LYMPHO_AREA_UM2 measures the average area of lymphocytes within each patch, calcu…
Use case 2	m7wcf5yk16d6	E	["GRANULE_SPATIAL_DISPERSION_UM", "GRANULE_INTENSITY_VARIATION", "COMBINED_DISPERSION_FACTOR"]	["GRANULE_SPATIAL_DISPERSION_UM represents the normalized spatial dispersion of eosinophil granules within a patch. It is computed as the standard deviation of the pairwise distances between granule centroids, and then converted to micrometers. This normalization allows for accurate comparison of granule dispersion across different patient cases.", "GRANULE_INTENSITY_VARIATION measures the normal…
Use case 2	nry627bgn553	LP	["MIXED_CLUSTER_RATIO", "AVG_CLUSTER_SIZE"]	["MIXED_CLUSTER_RATIO measures the proportion of cell clusters in the tumor stroma that contain both lymphocytes and plasma cells compared to those composed of only one cell type. This ratio is normalized by design, allowing for meaningful comparisons across different patient cases and patches, as it reflects the balance between coordinated immune responses and more homogeneous cell groupings.", …
Use case 2	ogf2k1929q38	MN	["COLLOCATION_INDEX"]	["COLLOCATION_INDEX measures the proportion of a tumor patch\u2019s stroma area that exhibits spatially collocated clusters containing both macrophages and neutrophils. It is computed by dividing the total area of such collocated clusters by the total stroma area in the patch, yielding a normalized, dimensionless ratio that allows comparison across different patient cases."]
Use case 2	p9iwk18gx1j8	PL	["MEAN_DISTANCE_UM", "MEDIAN_DISTANCE_UM", "MIN_DISTANCE_UM", "MAX_DISTANCE_UM", "STD_DISTANCE_UM"]	["MEAN_DISTANCE_UM represents the average Euclidean distance between plasma cells and lymphocytes within the tumor region. This metric, measured in micrometers, provides an overall indication of how far apart these two cell types are spaced on average in each patch.", "MEDIAN_DISTANCE_UM is the median value of the Euclidean distances computed between plasma cells and lymphocytes within the tumor …
Use case 2	pk97k70nnq5q	P	["PLASMA_CELL_ANISOTROPY_MEAN", "PLASMA_CELL_ANISOTROPY_SD", "PLASMA_CELL_ANISOTROPY_MIN", "PLASMA_CELL_ANISOTROPY_MAX"]	["PLASMA_CELL_ANISOTROPY_MEAN represents the average elliptical ratio computed for plasma cells within a patch. This ratio, derived from the cell's polygon shape relative to its centroid, quantifies the degree of elongation, where higher values indicate more elongated plasma cells.", "PLASMA_CELL_ANISOTROPY_SD indicates the standard deviation of the elliptical ratios among plasma cells in a patch…
Use case 2	pttgx6d8zkju	T	["TUMOR_BUDDING_INDEX", "MEAN_BUD_DISTANCE_UM"]	["TUMOR_BUDDING_INDEX measures the number of tumor buds normalized by the overall tumor area within a patch. This metric is calculated by dividing the number of small, detached tumor cell clusters (buds) that meet the detachment criterion by the total tumor area extracted from the tissue mask. Its normalized nature (buds per pixel) enables effective comparison between different patient cases, acc…
Use case 2	qik3pcc9rwk9	T	["HOTSPOT_PROPORTION", "MEAN_NUCLEAR_AREA_UM2"]	["The 'HOTSPOT_PROPORTION' parameter represents the fraction of tumor cells within a patch that are identified as part of proliferation hotspots. It is normalized because it is calculated by dividing the number of hotspot tumor cells by the total number of tumor cells in the patch, allowing meaningful comparisons across different patient cases.", "The 'MEAN_NUCLEAR_AREA_UM2' parameter denotes the…
Use case 2	r65d7exty0n5	T	["GAP_HETEROGENEITY_SCORE", "MEAN_GAP_DISTANCE_UM", "STD_GAP_DISTANCE_UM", "MIN_GAP_DISTANCE_UM", "MAX_GAP_DISTANCE_UM"]	["GAP_HETEROGENEITY_SCORE is a normalized metric that represents the coefficient of variation of intercellular gap distances. It quantifies the variability in spatial distances between tumor cell centroids within a patch, facilitating direct comparison across different patient cases.", "MEAN_GAP_DISTANCE_UM is the average distance between connected tumor cells, measured in micrometers. This param…
Use case 2	rcil37000fw8	T	["BLEB_FREQUENCY", "MEAN_CONVEXITY_RATIO", "SD_CONVEXITY_RATIO"]	["BLEB_FREQUENCY quantifies the proportion of tumor cells exhibiting membrane blebbing. This is determined by identifying tumor cells with a convexity ratio below a preset threshold (0.95) and calculating the ratio of these bleb-positive cells to the total number of tumor cells in each patch. The resulting value, normalized between 0 and 1, allows for comparisons across different patient cases.",…
Use case 2	rjni1pb4ja4a	L	["MEAN_BLEBBING_INDEX", "SD_BLEBBING_INDEX", "MAX_BLEBBING_INDEX"]	["MEAN_BLEBBING_INDEX measures the average degree of membrane distortion among lymphocytes within a patch. Each lymphocyte\u2019s blebbing index is computed as the relative difference between its actual boundary length and the length of its convex hull. This average provides a normalized metric that facilitates direct comparison between different patient cases by offsetting variations in the numb…
Use case 2	s0gc176ao7c4	TN	["AVG_NEUTROPHIL_DENSITY", "MARGIN_IRREGULARITY_INDEX", "EROSION_SCORE"]	["AVG_NEUTROPHIL_DENSITY is a normalized numerical measure representing the average density of neutrophils found within a fixed radius (50\u03bcm) of tumor margin cells. It is calculated by counting the neutrophils near each tumor cell at the margin, normalizing the count over the area of a circle (using \u03c0*(50\u03bcm)^2), and then averaging these values across the patch. This metric allows c…
Use case 2	setv5642bhib	P	["MEAN_PLASMA_CELLS_PER_ZONE", "MEAN_PLASMA_DENSITY_PER_ZONE", "MEAN_PLASMA_NN_DIST"]	["MEAN_PLASMA_CELLS_PER_ZONE is the average number of plasma cells per standardized grid zone (100x100 pixels) within a patch. Since the zones are of constant size, this metric is normalized across different patches and patient cases, enabling comparability despite being derived from cell counts.", "MEAN_PLASMA_DENSITY_PER_ZONE quantifies the average plasma cell density by dividing the number of …
Use case 2	sr9tmf7aldah	E	["VACUOLE_INDEX", "MEAN_VACUOLE_AREA_UM2"]	["VACUOLE_INDEX measures the average number of vacuoles per eosinophil in tumor regions of a tissue patch. It is computed by detecting vacuole-like structures within each eosinophil and then averaging these counts over the total number of eosinophils, thereby providing a normalized metric that can be compared across different patient cases.", "MEAN_VACUOLE_AREA_UM2 measures the mean area of the i…
Use case 2	t5j4xihitr5y	P	["CHROMATIN_UNIFORMITY_MEAN", "CHROMATIN_UNIFORMITY_SD", "CHROMATIN_SYMMETRY_SCORE"]	["CHROMATIN_UNIFORMITY_MEAN represents the average score derived from the texture analysis of plasma cell nuclei within a patch. This metric is obtained by comparing the symmetry of chromatin distribution across opposite angular sectors of the polar-transformed nucleus image. Lower values of this mean indicate a more uniform and symmetric chromatin pattern, reflective of the typical 'cartwheel' a…
Use case 2	uasgmrcmc4in	P	["MOTT_LIKE_PLASMA_FREQ"]	["MOTT_LIKE_PLASMA_FREQ measures the normalized frequency of Mott-like plasma cells in the peritumoral region of lung cancer tissue patches. It is calculated as the ratio of plasma cells, classified as Mott-like based on having a dark-stained area (indicative of Russell bodies) constituting more than 30% of the total cell area, to the total number of plasma cells within the peritumoral region. Th…
Use case 2	umzmyafid66j	L	["BARRIER_DENSITY_MEAN", "BARRIER_DENSITY_MAX", "BARRIER_DENSITY_MIN", "BARRIER_DENSITY_STD"]	["BARRIER_DENSITY_MEAN represents the average density of lymphocytes around tumor boundary cells in a defined circular region. It is computed by counting lymphocytes within a fixed radius around each tumor boundary cell, normalizing by the area of the circle, and then taking the mean of these densities across all boundary cells in a tumor patch.", "BARRIER_DENSITY_MAX indicates the highest lympho…
Use case 2	uqi9h9gb75u2	L	["ASYMMETRY_INDEX", "MAX_MIN_RATIO"]	["ASYMMETRY_INDEX is a normalized metric that quantifies the degree of directional lymphocyte infiltration skew within a tumor patch. It is computed by subtracting the minimum lymphocyte count from the maximum lymphocyte count across eight angular sectors and then dividing the result by the average count across all sectors. This parameter captures relative differences in infiltration directionali…
Use case 2	urig21w4ab21	TE	["MEAN_DEGRANULATION_TUMOR_OVERLAP", "MAX_DEGRANULATION_TUMOR_OVERLAP", "STD_DEGRANULATION_TUMOR_OVERLAP"]	["MEAN_DEGRANULATION_TUMOR_OVERLAP measures the average ratio of overlap between the eosinophil degranulation clouds and tumor cell regions within a 1x1 mm patch. This ratio is computed by dividing the area of intersection between the buffered eosinophil (representing its degranulation cloud) and the union of tumor cell polygons by the total area of the degranulation cloud. The normalized ratio f…
Use case 2	uycmsvecwb4g	LM	["LM_ADJACENCY_RATIO"]	["LM_ADJACENCY_RATIO is a normalized metric that quantifies the proportion of lymphocytes in a tumor stroma patch which are in close proximity to at least one macrophage. It is computed as the ratio of lymphocytes with an adjacent macrophage within a preset threshold to the total lymphocytes observed in the patch, enabling comparison across different patient cases."]
Use case 2	uz1pgqa1u9k1	T	["MEAN_MITO_SCORE", "MEDIAN_MITO_SCORE", "SD_MITO_SCORE"]	["MEAN_MITO_SCORE represents the average normalized mitochondrial surrogate score per patch. It is calculated by first quantifying texture features from the eosin stained channel of tumor cell cytoplasmic regions, which serve as a surrogate indicator of mitochondrial abundance. This value is then normalized by the nuclear area of each cell, ensuring that the metric can be compared across differen…
Use case 2	vm0hzhvi7g62	N	["MEAN_LOBE_COUNT", "MEAN_IRREGULARITY_INDEX", "MEAN_COMPLEXITY_SCORE"]	["MEAN_LOBE_COUNT represents the average number of nuclear lobes detected in neutrophils per patch. It is derived by identifying and counting the concave regions in the neutrophil nucleus polygon for each cell and then computing the average across all neutrophils in a given patch. This average value normalizes the measurement across different patient cases.", "MEAN_IRREGULARITY_INDEX represents t…
Use case 2	vsee52flg0b4	P	["BRIDGING_RATIO", "MEAN_BRIDGE_DISTANCE_UM"]	["BRIDGING_RATIO is a normalized measure that represents the proportion of plasma cell pairs showing physical bridging contact relative to the total number of evaluated pairs. This ratio facilitates comparison across different patches and patient cases by accounting for variations in the total number of cell pairs.", "MEAN_BRIDGE_DISTANCE_UM is a normalized, numerically computed parameter that in…
Use case 2	wa44jg5aonoa	T	[]	[]
Use case 2	woxlvu8ngaa7	MF	["COLLABORATION_INDEX"]	["COLLABORATION_INDEX represents the normalized measure of the interaction between macrophages and fibroblasts within a tissue patch. It is computed as the percentage of macrophage-fibroblast pairs that are in close proximity (within a distance threshold equivalent to 50 micrometers) compared to the total number of potential pairs. This percentage value, ranging from 0 to 100, allows for direct c…
Use case 2	x3ucyus1syrx	M	[]	[]
Use case 2	y8dhnwb45gnj	N	["MEAN_GRANULARITY", "SD_GRANULARITY", "VARIATION_COEFFICIENT"]	["MEAN_GRANULARITY represents the average intensity variation score across all neutrophils in a patch. It is obtained by first measuring the standard deviation of pixel intensities within each neutrophil cell \u2013 a proxy for granularity \u2013 and then computing the mean of these scores over the patch. This metric allows for a normalized comparison of neutrophil granularity across different pa…
Use case 2	y9vgcyprsj9r	T	["MICRO_LUMEN_INDEX_PER_MM2"]	["MICRO_LUMEN_INDEX_PER_MM2 quantifies the density of tumor cell clusters that contain micro-lumen structures normalized per square millimeter of tumor area. This parameter is derived by identifying clusters with a centrally located hollow region, calculating the number of such micro-lumen clusters, and then normalizing this count by the tumor area within the patch. The normalization allows for r…
Use case 2	yedb9ik4nimn	LPMNE	["STROMAL_IMMUNE_DIVERSITY"]	["The parameter 'STROMAL_IMMUNE_DIVERSITY' quantifies the diversity of immune cells in the stromal compartment of tumor patches using the Shannon diversity index. It is calculated by first filtering immune cells within the stroma, then computing the relative proportions of different immune cell subtypes, and finally applying the Shannon formula to derive a normalized, numeric diversity measure. T…
Use case 2	zdqpczi83kiv	T	["EMT_SCORE_MEAN", "EMT_SCORE_STD", "ASPECT_RATIO_MEAN", "ROUNDNESS_MEAN"]	["EMT_SCORE_MEAN represents the average epithelial-to-mesenchymal transition-like morphology score computed for tumor cells within each patch. This score is derived from the cell shape measurements, particularly the cell's elongation (aspect ratio) and its roundness. The higher the EMT_SCORE_MEAN, the more pronounced the EMT-like features are, making it a normalized metric to compare different pa…
Use case 2	ze5y8vt7fsxr	TL	["MEDIAN_TL_DISTANCE", "MEAN_TL_DISTANCE", "STD_TL_DISTANCE", "HIGH_DEVIATION"]	["MEDIAN_TL_DISTANCE represents the median of the Euclidean distances computed between the centroids of tumor cells and lymphocyte cells within a patch. The distances are converted to micrometers from pixels and this metric provides a robust measure of central tendency for tumor-to-lymphocyte proximity, enabling normalized comparisons across different patient cases.", "MEAN_TL_DISTANCE is the ari…
Use case 2	zindts95vrfa	TP	["PLASMA_CELL_VARIATION_INDEX"]	["PLASMA_CELL_VARIATION_INDEX is a normalized metric that quantifies the variability in plasma cell infiltration across tumor subclones within a patch. It is computed as the coefficient of variation, which is the ratio of the standard deviation to the mean of the plasma cell counts from different subclones. This dimensionless value allows for the comparison of heterogeneity in plasma cell distrib…
Use case 2	zlzt4yp6vaia	M	["POLARIZATION_INDEX", "MEAN_AREA_UM2", "MEAN_CIRCULARITY"]	["POLARIZATION_INDEX: A normalized metric computed as (2 times the minimum count of macrophages between two morphological clusters divided by the total number of macrophages) that yields values between 0 and 1. This measure reflects the balance between the two distinct macrophage subpopulations within a tumor stroma patch, with a value of 1 indicating a perfectly balanced distribution and 0 indic…
Use case 2	zz1vs1fmv9xw	P	["MEAN_NUCLEUS_CYTOPLASM_RATIO", "SD_NUCLEUS_CYTOPLASM_RATIO"]	["MEAN_NUCLEUS_CYTOPLASM_RATIO represents the average of the computed ratios of nucleus area to approximated cytoplasm area for plasma cells within each tissue patch. This normalized metric is derived from calculating the nucleus area and estimating the cytoplasm area by dilating the nucleus boundary, ensuring comparability across different patient cases.", "SD_NUCLEUS_CYTOPLASM_RATIO quantifies …

## Sheet: Table S3
Table S3. Full list of parameters before decorrelation (Use cases 1 and 2)
Parameter name | [IDEA NAME]_[PARAMETER NAME]	Works with pixel intensities (consider normalization / control of batch effects)
094tbl12fffo_MEAN_CYTOPLASMIC_BASOPHILIA	x
094tbl12fffo_SD_CYTOPLASMIC_BASOPHILIA	x
09oganc9lq1b_GRADIENT_FIBROBLAST_RESPONSE
09oganc9lq1b_GRADIENT_INTERCEPT
09oganc9lq1b_GRADIENT_R_SQUARED
09oganc9lq1b_MEAN_FIBROBLAST_DENSITY
09oganc9lq1b_MEAN_TUMOR_GRADIENT
09oganc9lq1b_MAX_TUMOR_GRADIENT
09t5d9fkl0s6_MEAN_TUMOR_TO_OTHER_RATIO
09t5d9fkl0s6_SD_TUMOR_TO_OTHER_RATIO
09t5d9fkl0s6_MIN_TUMOR_TO_OTHER_RATIO
09t5d9fkl0s6_MAX_TUMOR_TO_OTHER_RATIO
0deksrl5dju0_TNP_RATIO
0fuzp53opov4_CYTOPLASM_BASOPHILIA_VARIANCE	x
0fuzp53opov4_CYTOPLASM_BASOPHILIA_MEAN	x
0fuzp53opov4_CYTOPLASM_BASOPHILIA_STD	x
0gyycvnhqc3z_VARIANCE_NT_RATIO	x
0qvjnks544pk_TUMOR_TO_IMMUNE_RATIO
0slldfjtvc0p_CO_CLUSTERING_INDEX
0yj6dlmloe3x_VACUOLATION_FREQUENCY	x
0yj6dlmloe3x_MEAN_VACUOLE_AREA_UM2	x
0yj6dlmloe3x_MEAN_VACUOLES_PER_CELL	x
12eyvvxtixgy_COMPOSITE_SCORE
17olz8zlao69_TUMOR_CLEARING_FRACTION	x
17olz8zlao69_LYMPHO_CLEARING_FRACTION	x
17olz8zlao69_PLASMA_CLEARING_FRACTION	x
17olz8zlao69_MACRO_CLEARING_FRACTION	x
17olz8zlao69_EOSINO_CLEARING_FRACTION	x
17olz8zlao69_FIBRO_CLEARING_FRACTION	x
18emi7f3skx6_MEAN_COCLUSTER_DENSITY
18emi7f3skx6_MAX_COCLUSTER_DENSITY
18emi7f3skx6_PERCENT_CELLS_IN_CLUSTERS
1i39mtnj4oa6_MACRO_SPECKLE_CONTRAST_MEAN	x
1i39mtnj4oa6_MACRO_SPECKLE_CONTRAST_VAR	x
1i39mtnj4oa6_PLASMA_SPECKLE_CONTRAST_MEAN	x
1i39mtnj4oa6_PLASMA_SPECKLE_CONTRAST_VAR	x
1iv4oahx25zs_TUMOR_ELONG_DISP
1iv4oahx25zs_LYMPHO_ELONG_DISP
1iv4oahx25zs_PLASMA_ELONG_DISP
1iv4oahx25zs_MACRO_ELONG_DISP
1iv4oahx25zs_NEUTRO_ELONG_DISP
1iv4oahx25zs_EOSINO_ELONG_DISP
1iv4oahx25zs_FIBRO_ELONG_DISP
1my2c4o8jszj_GLOBAL_SPECKLE_INDEX	x
1my2c4o8jszj_MEAN_SPECKLE_INDEX	x
1my2c4o8jszj_SD_SPECKLE_INDEX	x
1my2c4o8jszj_MAX_SPECKLE_INDEX	x
1n5felm8naxy_FIBROBLAST_SPINDLE_INDEX_MEAN
1n5felm8naxy_FIBROBLAST_SPINDLE_INDEX_STD
1n5felm8naxy_FIBROBLAST_SPINDLE_INDEX_MIN
1n5felm8naxy_FIBROBLAST_SPINDLE_INDEX_MAX
1obt4qu2bans_AVG_CLUSTERING_COEFF
1obt4qu2bans_NETWORK_COMPLEXITY_SCORE
1ox2jkoph1p4_POLARITY_DEVIATION_SCORE
1p45i3q5init_MEAN_TUMOR_HEMATOXYLIN_INTENSITY	x
1qmkdkato8bq_HYPOXIA_SCORE_TUMOR	x
1qmkdkato8bq_HYPOXIA_SCORE_STROMA	x
1rsunedae44j_MAX_IMMUNE_STRUCTURAL_RATIO
1smqxig1fjic_NE_RATIO
210pdq3rjftr_MEAN_CHROMATIN_CLUMPING	x
210pdq3rjftr_MEDIAN_CHROMATIN_CLUMPING	x
210pdq3rjftr_SD_CHROMATIN_CLUMPING	x
210pdq3rjftr_MIN_CHROMATIN_CLUMPING	x
210pdq3rjftr_MAX_CHROMATIN_CLUMPING	x
29px7lf5a3wx_INNER_LAYER_SLACK
29px7lf5a3wx_MIDDLE_LAYER_SLACK
29px7lf5a3wx_OUTER_LAYER_SLACK
29px7lf5a3wx_MEAN_SLACK_RATIO
2iewr5vwzbnt_CONTACT_PROBABILITY
2pbeobp6dvn1_NUCLEAR_AREA_VARIANCE
2pbeobp6dvn1_MEAN_NUCLEAR_AREA
2pbeobp6dvn1_SD_NUCLEAR_AREA
2pbeobp6dvn1_MIN_NUCLEAR_AREA
2pbeobp6dvn1_MAX_NUCLEAR_AREA
2txrpjgl75eu_ENTROPY_MEAN
2txrpjgl75eu_ENTROPY_STD
324jgf82vbjx_LYMPHOCYTE_PCT
324jgf82vbjx_MACROPHAGE_PCT
324jgf82vbjx_EOSINOPHIL_PCT
32v2q5w03ghp_TUMOR_AREA_MEAN
32v2q5w03ghp_TUMOR_AREA_STD
32v2q5w03ghp_FIBRO_AREA_MEAN
32v2q5w03ghp_FIBRO_AREA_STD
32v2q5w03ghp_MACRO_AREA_MEAN
32v2q5w03ghp_MACRO_AREA_STD
32v2q5w03ghp_EOSINO_AREA_MEAN
32v2q5w03ghp_EOSINO_AREA_STD
32v2q5w03ghp_DIST_TO_CORE
3agbviytdfon_AVG_GRADIENT_SLOPE	x
3agbviytdfon_STD_GRADIENT_SLOPE	x
3agbviytdfon_TUMOR_GRADIENT_SLOPE	x
3agbviytdfon_LYMPHO_GRADIENT_SLOPE	x
3agbviytdfon_MACRO_GRADIENT_SLOPE	x
3agbviytdfon_FIBRO_GRADIENT_SLOPE	x
3agbviytdfon_PLASMA_GRADIENT_SLOPE	x
3k6bidenj9ok_ORIENTATION_ENTROPY
3lsqtllp99st_MEAN_LOBE_DISTANCE_UM
3lsqtllp99st_MEDIAN_LOBE_DISTANCE_UM
3lsqtllp99st_STD_LOBE_DISTANCE_UM
3lsqtllp99st_MIN_LOBE_DISTANCE_UM
3lsqtllp99st_MAX_LOBE_DISTANCE_UM
3udb5gk7vihj_MEAN_COALIGNMENT_SCORE
3yi5cd0asf6y_MEAN_HYPERCHROMASIA	x
3yi5cd0asf6y_STD_HYPERCHROMASIA	x
3yi5cd0asf6y_MIN_HYPERCHROMASIA	x
3yi5cd0asf6y_MAX_HYPERCHROMASIA	x
4138zwcy1x8o_MAJOR_AXIS_CORRELATION
4138zwcy1x8o_MINOR_AXIS_CORRELATION
42kyma4bof9o_MEAN_NUCLEAR_INTENSITY	x
42kyma4bof9o_SD_NUCLEAR_INTENSITY	x
42kyma4bof9o_MEDIAN_NUCLEAR_INTENSITY	x
42kyma4bof9o_Q25_NUCLEAR_INTENSITY	x
42kyma4bof9o_Q75_NUCLEAR_INTENSITY	x
43g3vrkosbmf_FUSION_PROPORTION	x
45mw24q36eza_PLASMA_EOSIN_CV	x
4721jee2x6ca_CONCURRENCY_HOTSPOT_RATIO
4e99o588p8u9_AVG_NN_DIST_UM
4e99o588p8u9_CONFIG_ENTROPY
4ke9y5huroel_NUCLEOLI_VISIBILITY_MEAN	x
4ke9y5huroel_NUCLEOLI_VISIBILITY_SD	x
4ke9y5huroel_NUCLEOLI_VISIBILITY_MAX	x
4ke9y5huroel_NUCLEOLI_VISIBILITY_MIN	x
4ke9y5huroel_NUCLEOLI_VISIBILITY_TUMOR	x
4ke9y5huroel_NUCLEOLI_VISIBILITY_LYMPHO	x
4ke9y5huroel_NUCLEOLI_VISIBILITY_PLASMA	x
4ke9y5huroel_NUCLEOLI_VISIBILITY_MACRO	x
4ke9y5huroel_NUCLEOLI_VISIBILITY_NEUTRO	x
4ke9y5huroel_NUCLEOLI_VISIBILITY_EOSINO	x
4ke9y5huroel_NUCLEOLI_VISIBILITY_FIBRO	x
4m5wd7doqbgz_CV_INFILTRATION_THICKNESS
4m5wd7doqbgz_MEAN_INFILTRATION_THICKNESS
4qc36pxcas88_TOTAL_COINFILTRATION_RATIO
4qc36pxcas88_TUMOR_COINFILTRATION_RATIO
4qc36pxcas88_STROMA_COINFILTRATION_RATIO
4r56uk96xdt3_CV_NUCLEAR_PERIMETER_DIFF
4r56uk96xdt3_MEAN_NUCLEAR_PERIMETER_DIFF
4r56uk96xdt3_SD_NUCLEAR_PERIMETER_DIFF
4s70lwybxyzb_PHAGOCYTOSIS_INDEX	x
4s70lwybxyzb_MEAN_RBC_PER_MACROPHAGE	x
4swhpkih8ntn_MACROPHAGE_SKEWNESS
4swhpkih8ntn_FIBROBLAST_SKEWNESS
4swhpkih8ntn_COMBINED_SKEWNESS
4vco7v980tcs_SOLIDITY_MEAN
4vco7v980tcs_SOLIDITY_SD
4vco7v980tcs_CONVEXITY_SD
4x9275j83oa8_TUMOR_PLASMA_INTENSITY_DIFF	x
4x9275j83oa8_MEAN_TUMOR_INTENSITY	x
4x9275j83oa8_MEAN_PLASMA_INTENSITY	x
4xcvlt7mybkd_MEAN_NUCLEOLI_COUNT	x
4xcvlt7mybkd_VAR_NUCLEOLI_COUNT	x
4xe2sxdwbfom_MEAN_HOTSPOT_DENSITY
4xe2sxdwbfom_MAX_HOTSPOT_DENSITY
4xe2sxdwbfom_MIN_HOTSPOT_DENSITY
4xe2sxdwbfom_STD_HOTSPOT_DENSITY
4zdvx40r0hmt_PLASMA_ADJ_DENSITY
50m1a00hsphp_CLUSTER_ROUNDNESS_VAR_INDEX
51z9tupmru9x_ATYPICAL_MITOSIS_FRACTION	x
5874tj38id16_TUMOR_MITOSIS_INDEX	x
5874tj38id16_LYMPHO_MITOSIS_INDEX	x
5874tj38id16_BALANCED_MITOTIC_INDEX	x
5g20zfr91npg_SKEWNESS_FIBROBLASTS
5g20zfr91npg_SKEWNESS_MACROPHAGES
5g20zfr91npg_SKEWNESS_PLASMA
5gf3vz0hq3nj_TUMOR_IMMUNE_RATIO
5l3lqo2vfvz6_FIBROBLAST_MEAN_INTENSITY	x
5l3lqo2vfvz6_EOSINOPHIL_MEAN_INTENSITY	x
5l3lqo2vfvz6_INTENSITY_DIFFERENCE	x
5oleffvht0r7_MEAN_VACUOLATION_SCORE	x
5oleffvht0r7_SD_VACUOLATION_SCORE	x
5oleffvht0r7_MAX_VACUOLATION_SCORE	x
5r8jz0wlkoj3_NUCLEAR_SIZE_ENTROPY
5r8jz0wlkoj3_MIN_NUCLEAR_AREA
5r8jz0wlkoj3_MAX_NUCLEAR_AREA
5r8jz0wlkoj3_MEAN_NUCLEAR_AREA
5r8jz0wlkoj3_STD_NUCLEAR_AREA
5tl5q88tbcbc_MEAN_NUCLEAR_IRREGULARITY
5tl5q88tbcbc_MEDIAN_NUCLEAR_IRREGULARITY
5tl5q88tbcbc_SD_NUCLEAR_IRREGULARITY
5tl5q88tbcbc_MIN_NUCLEAR_IRREGULARITY
5tl5q88tbcbc_MAX_NUCLEAR_IRREGULARITY
5x9n4wqjyhoe_MEAN_LOBE_COUNT_TUMOR
5x9n4wqjyhoe_MEAN_LOBE_COUNT_LYMPHO
5x9n4wqjyhoe_MEAN_LOBE_COUNT_PLASMA
5x9n4wqjyhoe_MEAN_LOBE_COUNT_MACRO
5x9n4wqjyhoe_MEAN_LOBE_COUNT_NEUTRO
5x9n4wqjyhoe_MEAN_LOBE_COUNT_EOSINO
5x9n4wqjyhoe_MEAN_LOBE_COUNT_FIBRO
5x9n4wqjyhoe_GLOBAL_VARIATION_INDEX
60agf3b1031v_COMPOSITE_COARSENESS	x
60agf3b1031v_TUMOR_CELL_COARSENESS	x
60agf3b1031v_LYMPHOCYTE_COARSENESS	x
60agf3b1031v_PLASMA_CELL_COARSENESS	x
60agf3b1031v_MACROPHAGE_COARSENESS	x
60agf3b1031v_NEUTROPHIL_COARSENESS	x
60agf3b1031v_EOSINOPHIL_COARSENESS	x
60agf3b1031v_FIBROBLAST_COARSENESS	x
68vixahsk988_FRACTION_ELONGATED_TUMOR
68vixahsk988_MEAN_ASPECT_RATIO
6asxm10225kh_SLOPE_TUMOR
6asxm10225kh_SLOPE_LYMPHOCYTE
6asxm10225kh_SLOPE_FIBROBLAST
6asxm10225kh_SLOPE_MACROPHAGE
6asxm10225kh_R2_TUMOR
6asxm10225kh_R2_LYMPHOCYTE
6asxm10225kh_R2_NEUTROPHIL
6asxm10225kh_R2_FIBROBLAST
6asxm10225kh_R2_MACROPHAGE
6bvjtpe2siin_TRIAD_AREA_FRACTION
6bvjtpe2siin_MEAN_TRIAD_SIZE
6ex81i326gfd_WEIGHTED_ECCENTRICITY_SCORE
6ex81i326gfd_TUMOR_MEAN_ECCENTRICITY
6ex81i326gfd_LYMPHO_MEAN_ECCENTRICITY
6ex81i326gfd_PLASMA_MEAN_ECCENTRICITY
6ex81i326gfd_MACRO_MEAN_ECCENTRICITY
6ex81i326gfd_NEUTRO_MEAN_ECCENTRICITY
6ex81i326gfd_EOSINO_MEAN_ECCENTRICITY
6fjjrnvhn16o_BLEB_FREQUENCY
6fjjrnvhn16o_MEAN_BLEBS_PER_CELL
6fjjrnvhn16o_SD_BLEBS_PER_CELL
6fpoa2c004jk_MEDIAN_LYMPHO_ROUNDNESS
6fpoa2c004jk_MEDIAN_PLASMA_ROUNDNESS
6fpoa2c004jk_ROUNDNESS_DIFFERENCE
6hfe6isotuym_MEAN_ECCENTRICITY
6hfe6isotuym_SD_ECCENTRICITY
6hfe6isotuym_COEF_VARIATION
6ho393hisvgu_MEAN_DIVERGENCE_ANGLE
6ho393hisvgu_STD_DIVERGENCE_ANGLE
6ho393hisvgu_MAX_DIVERGENCE_ANGLE
6j3i4e4fo1wc_AVG_DISTANCE_UM
6j3i4e4fo1wc_WEIGHTED_INFILTRATION_RATIO
6lf4yyiuk0vi_MEAN_NUCLEAR_SHAPE_FACTOR
6lf4yyiuk0vi_MEAN_FIBROBLAST_ORIENTATION
6lf4yyiuk0vi_MACROPHAGE_DENSITY
6lf4yyiuk0vi_EOSINOPHIL_DENSITY
6n7kinb4sekb_MEAN_NUCLEOLAR_INDEX	x
6n7kinb4sekb_MEDIAN_NUCLEOLAR_INDEX	x
6n7kinb4sekb_SD_NUCLEOLAR_INDEX	x
6waelwi5u4mj_MEAN_MIN_DIST_UM
6waelwi5u4mj_MEDIAN_MIN_DIST_UM
6waelwi5u4mj_SD_MIN_DIST_UM
6waelwi5u4mj_MIN_MIN_DIST_UM
6waelwi5u4mj_MAX_MIN_DIST_UM
6zakt1v3yswb_COLOCALIZATION_RATIO
7cnctx1v21ov_GIANT_CELL_PROPORTION
7cnctx1v21ov_AREA_THRESHOLD
7cnctx1v21ov_MEAN_CELL_AREA
7cnctx1v21ov_MEDIAN_CELL_AREA
7cvsd6q7oukq_T_PACKING_EFFICIENCY
7cvsd6q7oukq_L_PACKING_EFFICIENCY
7cvsd6q7oukq_P_PACKING_EFFICIENCY
7cvsd6q7oukq_M_PACKING_EFFICIENCY
7cvsd6q7oukq_E_PACKING_EFFICIENCY
7cvsd6q7oukq_F_PACKING_EFFICIENCY
7d725uk5is6o_MEAN_NUCLEAR_ELONGATION_RATIO
7d725uk5is6o_STD_NUCLEAR_ELONGATION_RATIO
7d725uk5is6o_MIN_NUCLEAR_ELONGATION_RATIO
7d725uk5is6o_MAX_NUCLEAR_ELONGATION_RATIO
7dw7hpgjq5fs_FOLDING_RATIO_MEAN
7dw7hpgjq5fs_FOLDING_RATIO_SD
7dw7hpgjq5fs_FOLDING_RATIO_MIN
7dw7hpgjq5fs_FOLDING_RATIO_MAX
7jw8betv292d_TUMOR_MACROPHAGE_MIXTURE_INDEX
7l7dgkhe8uy1_RADIAL_OFFSET_MEAN
7l7dgkhe8uy1_RADIAL_OFFSET_SD
7l7dgkhe8uy1_ABSOLUTE_DISPLACEMENT_MEAN
7l7dgkhe8uy1_ABSOLUTE_DISPLACEMENT_SD
7l7dgkhe8uy1_INNER_ZONE_OFFSET_MEAN
7l7dgkhe8uy1_MIDDLE_ZONE_OFFSET_MEAN
7l7dgkhe8uy1_OUTER_ZONE_OFFSET_MEAN
7pddaht077kg_BUDDING_FREQUENCY
7wm5k1vwmdw0_TOTAL_DISCONTINUITY_SCORE
7wm5k1vwmdw0_MEAN_HORIZONTAL_GRADIENT
7wm5k1vwmdw0_MEAN_VERTICAL_GRADIENT
7wm5k1vwmdw0_MAX_DENSITY_GRADIENT
7xn60s48whr8_MEDIAN_EOSINOPHIL_GRADIENT_SD	x
7xn60s48whr8_MEAN_EOSINOPHIL_GRADIENT_SD	x
7xn60s48whr8_MAX_EOSINOPHIL_GRADIENT_SD	x
7xn60s48whr8_MIN_EOSINOPHIL_GRADIENT_SD	x
80miewc127ti_PSEUDO_PROP_TUMOR	x
80miewc127ti_PSEUDO_PROP_LYMPHO	x
80miewc127ti_PSEUDO_PROP_PLASMA	x
80miewc127ti_PSEUDO_PROP_MACRO	x
80miewc127ti_PSEUDO_PROP_NEUTRO	x
80miewc127ti_PSEUDO_PROP_EOSINO	x
80miewc127ti_PSEUDO_PROP_FIBRO	x
80miewc127ti_PREVALENCE_INDEX	x
893s7fc1rj9u_MEAN_HIGH_INTENSITY_AREA
893s7fc1rj9u_MEAN_LOW_INTENSITY_AREA
893s7fc1rj9u_MEAN_HIGH_INTENSITY	x
893s7fc1rj9u_MEAN_LOW_INTENSITY	x
893s7fc1rj9u_MEAN_HIGH_INTENSITY_VAR	x
893s7fc1rj9u_MEAN_LOW_INTENSITY_VAR	x
893s7fc1rj9u_MEAN_HIGH_LOW_RATIO
8budzj62q1fh_MEAN_COLOR_DIFF	x
8budzj62q1fh_MEDIAN_COLOR_DIFF	x
8budzj62q1fh_STD_COLOR_DIFF	x
8budzj62q1fh_MAX_COLOR_DIFF	x
8fbvh6bef9ro_MEAN_FIBROBLAST_RING_THICKNESS_UM
8fbvh6bef9ro_MIN_RING_THICKNESS_UM
8fbvh6bef9ro_MAX_RING_THICKNESS_UM
8fbvh6bef9ro_SD_RING_THICKNESS_UM
8futdknzv3j2_VACUOLATION_FREQUENCY	x
8k6wr72mo91k_PLASMA_GRADIENT_RED	x
8k6wr72mo91k_PLASMA_GRADIENT_GREEN	x
8k6wr72mo91k_PLASMA_GRADIENT_BLUE	x
8k6wr72mo91k_LYMPHO_GRADIENT_RED	x
8k6wr72mo91k_LYMPHO_GRADIENT_GREEN	x
8k6wr72mo91k_LYMPHO_GRADIENT_BLUE	x
8k6wr72mo91k_GRADIENT_DIFF_RED	x
8k6wr72mo91k_GRADIENT_DIFF_GREEN	x
8k6wr72mo91k_GRADIENT_DIFF_BLUE	x
8ki4aha857qf_TEXTURE_CORRELATION	x
8rl6mo0npsku_STROMAL_MACROPHAGE_DENSITY
8rl6mo0npsku_INTRATUMORAL_LYMPHOCYTE_DENSITY
8rl6mo0npsku_COMBINED_INFILTRATION_SCORE
8vs75ivrtn1e_LYMPHO_BRIGHTNESS	x
8vs75ivrtn1e_PLASMA_BRIGHTNESS	x
8vs75ivrtn1e_NEUTRO_BRIGHTNESS	x
8vs75ivrtn1e_LYMPHO_PLASMA_RATIO	x
8vs75ivrtn1e_LYMPHO_NEUTRO_RATIO	x
8vs75ivrtn1e_PLASMA_NEUTRO_RATIO	x
8vs75ivrtn1e_TRICELL_BRIGHTNESS_RATIO	x
92s60c891loy_CO_OCCURRENCE_SCORE
9ipxjvg9f0bk_CANNIBALISM_INDEX	x
9ul3s96b7tnl_AVG_CIRCULARITY_MACROPHAGES
9ul3s96b7tnl_AVG_CIRCULARITY_FIBROBLASTS
9ul3s96b7tnl_CIRCULARITY_DIFFERENCE
9zc93d20j4to_MEAN_TENSION
9zc93d20j4to_MAX_TENSION
9zc93d20j4to_STD_TENSION
9zc93d20j4to_L_CELL_TENSION
9zc93d20j4to_P_CELL_TENSION
9zc93d20j4to_M_CELL_TENSION
9zc93d20j4to_N_CELL_TENSION
9zc93d20j4to_E_CELL_TENSION
9zc93d20j4to_F_CELL_TENSION
a0nmxb7j7r5k_MEDIAN_NEUTROPHIL_FIBROBLAST_NUCLEAR_ASPECT_RATIO
a1r4lnoz372o_TUMOR_MEAN_ASPECT_RATIO
a1r4lnoz372o_FIBRO_MEAN_ASPECT_RATIO
a1r4lnoz372o_ASPECT_RATIO_DIFFERENCE
a69txy8bjd67_CLOCKFACE_UNIFORMITY_SCORE	x
a69txy8bjd67_CLOCKFACE_MEAN_INTENSITY	x
a69txy8bjd67_CLOCKFACE_SECTOR_STDEV	x
a7k4x8wxmdm9_MEDIAN_MACRO_FIBRO_EOSIN_RATIO	x
acfa3zns4k3b_MEAN_INFILTRATION_DISTANCE_UM
agc9cmi0wbtb_MEAN_MIN_DIST_UM
agc9cmi0wbtb_MEDIAN_MIN_DIST_UM
aoo3l9l96i47_NET_FORMATION_INDEX
apektun7edg5_BLEB_FREQ_TUMOR
apektun7edg5_BLEB_FREQ_STROMA
apektun7edg5_BLEB_FREQ_T_CELLS
apektun7edg5_BLEB_FREQ_L_CELLS
apektun7edg5_BLEB_FREQ_P_CELLS
apektun7edg5_BLEB_FREQ_M_CELLS
apektun7edg5_BLEB_FREQ_N_CELLS
apektun7edg5_BLEB_FREQ_E_CELLS
apektun7edg5_BLEB_FREQ_F_CELLS
avcsilmdnxa2_MEAN_LYMPHO_ROUNDNESS
b9mdtdnze212_FIBROBLAST_EOSINOPHIL_RATIO
bb0rcp9nz60b_SCALLOPING_FREQ_MEAN
bb0rcp9nz60b_SCALLOPING_FREQ_SD
bb40vn0ypt7n_MEAN_CORRIDOR_CURVATURE_SD
bb40vn0ypt7n_MAX_CORRIDOR_CURVATURE_SD
blu695zg2zhe_MEDIAN_EOSINOPHIL_DIST_UM
blu695zg2zhe_MEDIAN_FIBROBLAST_DIST_UM
blu695zg2zhe_RATIO_EOSIN_FIBRO_DIST
bn6z5yjtblnc_RD_ERROR_EPITHELIAL
bn6z5yjtblnc_RD_ERROR_LYMPHOCYTE
bn6z5yjtblnc_RD_ERROR_PLASMA
bn6z5yjtblnc_RD_ERROR_NEUTROPHIL
bn6z5yjtblnc_RD_ERROR_EOSINOPHIL
bn6z5yjtblnc_RD_ERROR_MACROPHAGE
bn6z5yjtblnc_RD_ERROR_CONNECTIVE
bp3ntrumhx3t_PINCH_POINT_PROPORTION
c525ut90puqm_AGGREGATION_PROBABILITY
c9a1cel0ln1s_HYPERCHROM_FRAC_TUMOR	x
c9a1cel0ln1s_HYPERCHROM_FRAC_LYMPHO	x
c9a1cel0ln1s_HYPERCHROM_FRAC_PLASMA	x
c9a1cel0ln1s_HYPERCHROM_FRAC_MACRO	x
c9a1cel0ln1s_HYPERCHROM_FRAC_NEUTRO	x
c9a1cel0ln1s_HYPERCHROM_FRAC_EOSINO	x
c9a1cel0ln1s_HYPERCHROM_FRAC_FIBRO	x
cavupnbujvz0_GRANULOCYTE_DENSITY
cavupnbujvz0_STROMAL_DENSITY
cavupnbujvz0_DENSITY_DIFFERENCE
cavupnbujvz0_MARGIN_AREA
cdn7usdxh93a_TRIPLET_DENSITY
cdn7usdxh93a_NORMALIZED_TRIPLET_INDEX
ci2yirhytzio_FRACTION_CLUSTERED
cm84sr2kmet5_MEDIAN_ROUNDNESS_DIFF
cncgcmauoxfn_PYKNOTIC_FRACTION	x
cncgcmauoxfn_MEAN_NUCLEUS_INTENSITY	x
coamj9uz943s_APOPTOTIC_RATE	x
cpzakh6nv1ya_FIBROBLAST_PROXIMITY_INDEX_MEAN
cpzakh6nv1ya_FIBROBLAST_PROXIMITY_INDEX_STD
cpzakh6nv1ya_FIBROBLAST_PROXIMITY_INDEX_MEDIAN
cr15xd0yr39d_FIBROBLAST_DENSITY_GRADIENT
cr15xd0yr39d_MEAN_FIBROBLAST_DENSITY
cr15xd0yr39d_MAX_FIBROBLAST_DENSITY
crxqjsghlna4_FUSION_RATIO
cso3gntgtfnn_REPULSION_INDEX
cso3gntgtfnn_OBSERVED_MEDIAN_DIST_UM
cso3gntgtfnn_EXPECTED_MEDIAN_DIST_UM
ctk5c7hwx2d2_TUMOR_AXIS_RATIO_IQR
ctk5c7hwx2d2_LYMPHO_AXIS_RATIO_IQR
ctk5c7hwx2d2_PLASMA_AXIS_RATIO_IQR
ctk5c7hwx2d2_MACRO_AXIS_RATIO_IQR
ctk5c7hwx2d2_NEUTRO_AXIS_RATIO_IQR
ctk5c7hwx2d2_EOSINO_AXIS_RATIO_IQR
ctk5c7hwx2d2_FIBRO_AXIS_RATIO_IQR
d103nxwtuq5y_BRIDGING_RATIO
d1yteqtqdw85_MEDIAN_BRIDGING_DISTANCE_UM
d1yteqtqdw85_MIN_BRIDGING_DISTANCE_UM
d1yteqtqdw85_MAX_BRIDGING_DISTANCE_UM
d1yteqtqdw85_VALID_PATCH
d775va6ryqxx_MEAN_FIBROBLAST_ROUNDNESS
d7jamvsj0oyo_STD_TEXTURE_DIFF	x
d7jamvsj0oyo_MEAN_TEXTURE_DIFF	x
dkzv8k4o7j0u_TUMOR_LYMPHO_MIN_DIST_MEAN
dkzv8k4o7j0u_TUMOR_LYMPHO_MIN_DIST_STD
dkzv8k4o7j0u_TUMOR_LYMPHO_MIN_DIST_MEDIAN
dmp42vhjm3j0_MEAN_MUCIN_PROPORTION	x
dmp42vhjm3j0_MEDIAN_MUCIN_PROPORTION	x
dmp42vhjm3j0_SD_MUCIN_PROPORTION	x
dmp42vhjm3j0_MAX_MUCIN_PROPORTION	x
dn2ncx5w1z8b_CENTROID_DIST_VAR_UM
dn2ncx5w1z8b_CENTROID_DIST_STD_UM
do0xj537ecm3_FIBROBLAST_CV
do0xj537ecm3_EOSINOPHIL_CV
do0xj537ecm3_MEAN_FIBROBLAST_AREA
do0xj537ecm3_MEAN_EOSINOPHIL_AREA
dqfjymymxaro_TUMOR_PERIMETER_VARIANCE
dqfjymymxaro_LYMPHOCYTE_PERIMETER_VARIANCE
dqfjymymxaro_PLASMA_PERIMETER_VARIANCE
dsowqid8zsrr_RIPPLE_INDEX_TUMOR
dsowqid8zsrr_RIPPLE_INDEX_LYMPHO
dsowqid8zsrr_RIPPLE_INDEX_PLASMA
dsowqid8zsrr_RIPPLE_INDEX_MACRO
dsowqid8zsrr_RIPPLE_INDEX_NEUTRO
dsowqid8zsrr_RIPPLE_INDEX_EOSINO
dsowqid8zsrr_RIPPLE_INDEX_CONNECTIVE
e0teoez7asls_MEDIAN_ELONGATION_RATIO
e1lt0d8d82px_MACRO_R_MEAN	x
e1lt0d8d82px_MACRO_G_MEAN	x
e1lt0d8d82px_MACRO_B_MEAN	x
e1lt0d8d82px_MACRO_R_STD	x
e1lt0d8d82px_MACRO_G_STD	x
e1lt0d8d82px_MACRO_B_STD	x
e1lt0d8d82px_FIBRO_R_MEAN	x
e1lt0d8d82px_FIBRO_G_MEAN	x
e1lt0d8d82px_FIBRO_B_MEAN	x
e1lt0d8d82px_FIBRO_R_STD	x
e1lt0d8d82px_FIBRO_G_STD	x
e1lt0d8d82px_FIBRO_B_STD	x
e1lt0d8d82px_COLOR_UNIFORMITY_SCORE	x
e4poglf4h65x_SYNERGY_SCORE
eg19h4nw4205_PERCENTAGE_RUSSELL_POSITIVE	x
eg19h4nw4205_MEAN_RUSSELL_BODIES_PER_CELL	x
eo28emi6wsrp_MEAN_RED_INTENSITY	x
eo28emi6wsrp_STD_RED_INTENSITY	x
eql5q5i4mabl_MEAN_NUCLEAR_COLOR_DIFF	x
eql5q5i4mabl_SD_NUCLEAR_COLOR_DIFF	x
eql5q5i4mabl_MIN_NUCLEAR_COLOR_DIFF	x
eql5q5i4mabl_MAX_NUCLEAR_COLOR_DIFF	x
erx9arvi9vex_PROP_TUMOR_MACRO_COLOC
ez0yjvi6mnpw_MEF_TRIAD_DENSITY
ez0yjvi6mnpw_MEF_TRIAD_MEAN_DIST
f0imvbbwmal3_ORIENTATION_COHERENCE_SCORE
f0imvbbwmal3_MEAN_ANGLE_DIFFERENCE
f0imvbbwmal3_SD_ANGLE_DIFFERENCE
f72d4lasqhj3_MEAN_PERIMETER_TUMOR
f72d4lasqhj3_MEAN_PERIMETER_NEUTROPHILS
f72d4lasqhj3_MEAN_PERIMETER_PLASMA
f72d4lasqhj3_DERIVED_PERIMETER_DIFFERENCE
f8xeja7mayfv_MAX_CLUSTER_SHAPE_COMPLEXITY
fmwyw3uxvqko_PV_TUMOR_DENSITY
fmwyw3uxvqko_PV_FIBROBLAST_DENSITY
fmwyw3uxvqko_AVG_TUMOR_FIBROBLAST_DIST
fmwyw3uxvqko_AVG_TUMOR_MACROPHAGE_DIST
fmwyw3uxvqko_AVG_FIBROBLAST_MACROPHAGE_DIST
fmwyw3uxvqko_TRI_CELL_SYNERGY_INDEX
fuq5u2lwticv_SPATIAL_ENTROPY
fvkmkinmw8u5_MEAN_NUCLEAR_SEGMENTATION
fvkmkinmw8u5_MEDIAN_NUCLEAR_SEGMENTATION
fvkmkinmw8u5_MAX_NUCLEAR_SEGMENTATION
fvkmkinmw8u5_MIN_NUCLEAR_SEGMENTATION
fvkmkinmw8u5_STD_NUCLEAR_SEGMENTATION
fvkwnltk02g6_HYPERFISSION_RATIO	x
fwor219jk1ib_MEAN_PROTRUSIONS_PER_CELL
fwor219jk1ib_SD_PROTRUSIONS_PER_CELL
g133hv06behu_CORRELATION_COEFF	x
g133hv06behu_MEAN_IRREGULARITY
g133hv06behu_MEAN_CHROMATIC_INTENSITY	x
g15dokr783mt_PEAK_DIST_FIBRO_TUMOR
g15dokr783mt_PEAK_DIST_FIBRO_MACRO
g15dokr783mt_PEAK_DIST_FIBRO_EOSINO
g2t6jgej14st_TEXTURE_CONVERGENCE_SCORE	x
g2t6jgej14st_MEAN_CORRELATION	x
g2t6jgej14st_MAX_CORRELATION	x
g2t6jgej14st_MIN_CORRELATION	x
g2t6jgej14st_CORRELATION_STD	x
g30tqbp1b8bm_MEAN_LYMPHO_DIST_UM
g30tqbp1b8bm_MIN_LYMPHO_DIST_UM
g30tqbp1b8bm_MAX_LYMPHO_DIST_UM
g30tqbp1b8bm_STD_LYMPHO_DIST_UM
g30tqbp1b8bm_MEAN_PLASMA_DIST_UM
g30tqbp1b8bm_MIN_PLASMA_DIST_UM
g30tqbp1b8bm_MAX_PLASMA_DIST_UM
g30tqbp1b8bm_STD_PLASMA_DIST_UM
g33cixg6wjh0_MORANS_I
g33cixg6wjh0_MEAN_PLEOMORPHISM
g33cixg6wjh0_SD_PLEOMORPHISM
g45tqhgxrmj0_MEAN_ASYMMETRY_RATIO
g45tqhgxrmj0_STD_ASYMMETRY_RATIO
g4v13u4p0ra4_MEAN_EOSINOPHIL_ROUNDNESS
g4v13u4p0ra4_STD_EOSINOPHIL_ROUNDNESS
g4v13u4p0ra4_MIN_EOSINOPHIL_ROUNDNESS
g4v13u4p0ra4_MAX_EOSINOPHIL_ROUNDNESS
g7d6fxkxywys_MEAN_COMPLEXITY_INDEX
g7d6fxkxywys_MAX_COMPLEXITY_INDEX
g7d6fxkxywys_MEDIAN_COMPLEXITY_INDEX
g7d6fxkxywys_STD_COMPLEXITY_INDEX
ga5hvvnsmng3_T_NUCLEAR_GRANULARITY	x
ga5hvvnsmng3_L_NUCLEAR_GRANULARITY	x
ga5hvvnsmng3_P_NUCLEAR_GRANULARITY	x
ga5hvvnsmng3_M_NUCLEAR_GRANULARITY	x
ga5hvvnsmng3_N_NUCLEAR_GRANULARITY	x
ga5hvvnsmng3_F_NUCLEAR_GRANULARITY	x
ga5hvvnsmng3_GRANULARITY_CONTRAST_SCORE	x
gc3787ob1dag_LYMPHO_HOTSPOT_DENSITY
gc3787ob1dag_MEAN_HOTSPOT_SIZE
gc3787ob1dag_STD_HOTSPOT_SIZE
gdjsgkvaev88_T_CYTO_NUCLEAR_RATIO_MEAN
gdjsgkvaev88_T_CYTO_NUCLEAR_RATIO_SD
gdjsgkvaev88_L_CYTO_NUCLEAR_RATIO_MEAN
gdjsgkvaev88_L_CYTO_NUCLEAR_RATIO_SD
gdjsgkvaev88_P_CYTO_NUCLEAR_RATIO_MEAN
gdjsgkvaev88_P_CYTO_NUCLEAR_RATIO_SD
gdjsgkvaev88_M_CYTO_NUCLEAR_RATIO_MEAN
gdjsgkvaev88_M_CYTO_NUCLEAR_RATIO_SD
gdjsgkvaev88_N_CYTO_NUCLEAR_RATIO_MEAN
gdjsgkvaev88_N_CYTO_NUCLEAR_RATIO_SD
gdjsgkvaev88_F_CYTO_NUCLEAR_RATIO_MEAN
gdjsgkvaev88_F_CYTO_NUCLEAR_RATIO_SD
ggnwbvkbyml5_PHASE_SEP_STRENGTH
ggnwbvkbyml5_MEAN_LOCAL_SEGREGATION
ggnwbvkbyml5_STD_LOCAL_SEGREGATION
gjldjt9i4u3g_MACRO_LYMPHO_ASPECT_RATIO_DIFF
gl6ktgrh39ja_LYMPHO_ER_EXPANSION_SCORE_MEAN	x
gl6ktgrh39ja_LYMPHO_ER_EXPANSION_SCORE_STD	x
gl6ktgrh39ja_LYMPHO_ER_EXPANSION_SCORE_MEDIAN	x
gukfxd2coi0z_NUCLEAR_CONTRAST_STD	x
gukfxd2coi0z_MEAN_FIBROBLAST_CONTRAST	x
gukfxd2coi0z_MEAN_NEUTROPHIL_CONTRAST	x
gukfxd2coi0z_MEAN_MACROPHAGE_CONTRAST	x
gukqrbvah70c_INFILTRATION_SYNERGY_INDEX
gv72hx3t51nv_MEAN_MACROPHAGE_ANGLE
gv72hx3t51nv_MEAN_EOSINOPHIL_ANGLE
gv72hx3t51nv_ORIENTATION_DIFFERENCE
gwpughdydiox_APOPTOTIC_PREVALENCE	x
h1cqngwanmqe_K_TUMOR_TO_IMMUNE
h1cqngwanmqe_K_IMMUNE_TO_TUMOR
h2e3hdfif0vc_NUCLEAR_SIZE_SKEWNESS
h9mbxunm5jp8_BRANCHING_COMPLEXITY_MEAN
h9mbxunm5jp8_BRANCHING_COMPLEXITY_SD
h9mbxunm5jp8_BRANCH_POINTS_PER_PERIMETER_MEAN
h9mbxunm5jp8_MAX_BRANCHING_SCORE
hcewjex44zyl_MEAN_CYTO_NUCLEAR_RATIO
hcewjex44zyl_VARIANCE_CYTO_NUCLEAR_RATIO
hcewjex44zyl_MEDIAN_CYTO_NUCLEAR_RATIO
hcewjex44zyl_MIN_CYTO_NUCLEAR_RATIO
hcewjex44zyl_MAX_CYTO_NUCLEAR_RATIO
hfn2emann5uj_FIBROBLAST_PLASMA_CV
hfn2emann5uj_INFILTRATION_ZONE_AREA
ho3opbnxudic_MEDIAN_FRACTAL_DIM
ho3opbnxudic_TUMOR_FRACTAL_DIM
ho3opbnxudic_FIBROBLAST_FRACTAL_DIM
hr50xnqs5i02_MEDIAN_FIBROBLAST_AXIS_LENGTH
hr50xnqs5i02_MEDIAN_NEUTROPHIL_AXIS_LENGTH
hr50xnqs5i02_FIBROBLAST_NEUTROPHIL_AXIS_RATIO
hs8n69jvwl3c_BRIDGING_INDEX
hs8n69jvwl3c_MEAN_BRIDGE_LENGTH_UM
hs8n69jvwl3c_MEDIAN_BRIDGE_LENGTH_UM
i1fmddkrjxoz_MEDIAN_SYNERGY_INDEX
i8krlu90vzlg_STD_ORIENTATION	x
i952pb8q43kd_MACRO_DENSITY_BIN1
i952pb8q43kd_MACRO_DENSITY_BIN2
i952pb8q43kd_MACRO_DENSITY_BIN3
i952pb8q43kd_MACRO_DENSITY_BIN4
i952pb8q43kd_MACRO_DENSITY_BIN5
i952pb8q43kd_NEUTRO_DENSITY_BIN4
i952pb8q43kd_NEUTRO_DENSITY_BIN5
i952pb8q43kd_FIBRO_DENSITY_BIN1
i952pb8q43kd_FIBRO_DENSITY_BIN2
i952pb8q43kd_FIBRO_DENSITY_BIN3
i952pb8q43kd_FIBRO_DENSITY_BIN4
i952pb8q43kd_FIBRO_DENSITY_BIN5
ieq1ijotl1ov_NC_RATIO_STD	x
iib1gj61twct_LYMPHOCYTE_FRACTION
iib1gj61twct_NEUTROPHIL_FRACTION
iib1gj61twct_ABSOLUTE_DIFFERENCE
ijw7ae22b1px_TRANSFORMATION_INDEX
ik8qe8kxy4s6_MEAN_STROMAL_INTENSITY	x
ik8qe8kxy4s6_MEAN_TEXTURE_CONTRAST	x
inwt107ba24a_MEAN_NUCLEAR_IRREGULARITY
inwt107ba24a_STD_NUCLEAR_IRREGULARITY
ipdc69iz50h8_TUMOR_FRAG_SCORE
ipdc69iz50h8_LYMPHO_FRAG_SCORE
ipdc69iz50h8_PLASMA_FRAG_SCORE
ipdc69iz50h8_MACRO_FRAG_SCORE
ipdc69iz50h8_NEUTRO_FRAG_SCORE
ipdc69iz50h8_EOSINO_FRAG_SCORE
ipdc69iz50h8_FIBRO_FRAG_SCORE
ipy2a4r7ntfx_SYNERGY_INDEX
isw6w97iy0po_DEGENERATION_PROB_MEAN	x
isw6w97iy0po_DEGENERATION_PROB_STD	x
isw6w97iy0po_TEXTURE_CONTRAST_MEAN	x
isw6w97iy0po_TEXTURE_HOMOGENEITY_MEAN	x
isw6w97iy0po_INTENSITY_MEAN	x
itqudz8fop31_MEDIAN_DIST_TO_TRIPLE_CENTER_UM
iug1rhficsc1_PLASMA_NEUTROPHIL_RATIO
iug1rhficsc1_PLASMA_NEUTROPHIL_RATIO_TUMOR
iug1rhficsc1_PLASMA_NEUTROPHIL_RATIO_STROMA
j5mk3xdd8udl_MEDIAN_ALIGNMENT_ANGLE
j5mk3xdd8udl_MAX_ALIGNMENT_ANGLE
j5mk3xdd8udl_STD_ALIGNMENT_ANGLE
j783uunl8wxh_MEAN_APOPTOTIC_SCORE	x
j783uunl8wxh_MEDIAN_APOPTOTIC_SCORE	x
j783uunl8wxh_STD_APOPTOTIC_SCORE	x
j9rmcueww10d_MEAN_NICHE_OVERLAP
j9rmcueww10d_STD_NICHE_OVERLAP
j9rmcueww10d_MAX_NICHE_OVERLAP
jd74w2s8s3c0_MEAN_HEMOSIDERIN_INDEX	x
jd74w2s8s3c0_MAX_HEMOSIDERIN_INDEX	x
jd74w2s8s3c0_SD_HEMOSIDERIN_INDEX	x
jtzhp327hy9v_ZONE1_T_MEAN_AREA
jtzhp327hy9v_ZONE1_T_STD_AREA
jtzhp327hy9v_ZONE1_T_MEAN_PERIM
jtzhp327hy9v_ZONE1_T_STD_PERIM
jtzhp327hy9v_ZONE1_T_MEAN_CIRC
jtzhp327hy9v_ZONE1_T_STD_CIRC
jtzhp327hy9v_ZONE1_L_MEAN_AREA
jtzhp327hy9v_ZONE1_L_STD_AREA
jtzhp327hy9v_ZONE1_L_MEAN_PERIM
jtzhp327hy9v_ZONE1_L_STD_PERIM
jtzhp327hy9v_ZONE1_L_MEAN_CIRC
jtzhp327hy9v_ZONE1_L_STD_CIRC
jtzhp327hy9v_ZONE1_F_MEAN_AREA
jtzhp327hy9v_ZONE1_F_STD_AREA
jtzhp327hy9v_ZONE1_F_MEAN_PERIM
jtzhp327hy9v_ZONE1_F_STD_PERIM
jtzhp327hy9v_ZONE1_F_MEAN_CIRC
jtzhp327hy9v_ZONE1_F_STD_CIRC
jtzhp327hy9v_ZONE2_T_MEAN_AREA
jtzhp327hy9v_ZONE2_T_STD_AREA
jtzhp327hy9v_ZONE2_T_MEAN_PERIM
jtzhp327hy9v_ZONE2_T_STD_PERIM
jtzhp327hy9v_ZONE2_T_MEAN_CIRC
jtzhp327hy9v_ZONE2_T_STD_CIRC
jtzhp327hy9v_ZONE2_L_MEAN_AREA
jtzhp327hy9v_ZONE2_L_STD_AREA
jtzhp327hy9v_ZONE2_L_MEAN_PERIM
jtzhp327hy9v_ZONE2_L_STD_PERIM
jtzhp327hy9v_ZONE2_L_MEAN_CIRC
jtzhp327hy9v_ZONE2_L_STD_CIRC
jtzhp327hy9v_ZONE2_F_MEAN_AREA
jtzhp327hy9v_ZONE2_F_STD_AREA
jtzhp327hy9v_ZONE2_F_MEAN_PERIM
jtzhp327hy9v_ZONE2_F_STD_PERIM
jtzhp327hy9v_ZONE2_F_MEAN_CIRC
jtzhp327hy9v_ZONE2_F_STD_CIRC
jtzhp327hy9v_ZONE3_T_MEAN_AREA
jtzhp327hy9v_ZONE3_T_STD_AREA
jtzhp327hy9v_ZONE3_T_MEAN_PERIM
jtzhp327hy9v_ZONE3_T_STD_PERIM
jtzhp327hy9v_ZONE3_T_MEAN_CIRC
jtzhp327hy9v_ZONE3_T_STD_CIRC
jtzhp327hy9v_ZONE3_L_MEAN_AREA
jtzhp327hy9v_ZONE3_L_STD_AREA
jtzhp327hy9v_ZONE3_L_MEAN_PERIM
jtzhp327hy9v_ZONE3_L_STD_PERIM
jtzhp327hy9v_ZONE3_L_MEAN_CIRC
jtzhp327hy9v_ZONE3_L_STD_CIRC
jtzhp327hy9v_ZONE3_F_MEAN_AREA
jtzhp327hy9v_ZONE3_F_STD_AREA
jtzhp327hy9v_ZONE3_F_MEAN_PERIM
jtzhp327hy9v_ZONE3_F_STD_PERIM
jtzhp327hy9v_ZONE3_F_MEAN_CIRC
jtzhp327hy9v_ZONE3_F_STD_CIRC
jtzhp327hy9v_ZONE4_T_MEAN_AREA
jtzhp327hy9v_ZONE4_T_STD_AREA
jtzhp327hy9v_ZONE4_T_MEAN_PERIM
jtzhp327hy9v_ZONE4_T_STD_PERIM
jtzhp327hy9v_ZONE4_T_MEAN_CIRC
jtzhp327hy9v_ZONE4_T_STD_CIRC
jtzhp327hy9v_ZONE4_L_MEAN_AREA
jtzhp327hy9v_ZONE4_L_STD_AREA
jtzhp327hy9v_ZONE4_L_MEAN_PERIM
jtzhp327hy9v_ZONE4_L_STD_PERIM
jtzhp327hy9v_ZONE4_L_MEAN_CIRC
jtzhp327hy9v_ZONE4_L_STD_CIRC
jtzhp327hy9v_ZONE4_F_MEAN_AREA
jtzhp327hy9v_ZONE4_F_STD_AREA
jtzhp327hy9v_ZONE4_F_MEAN_PERIM
jtzhp327hy9v_ZONE4_F_STD_PERIM
jtzhp327hy9v_ZONE4_F_MEAN_CIRC
jtzhp327hy9v_ZONE4_F_STD_CIRC
jtzhp327hy9v_ZONE5_T_MEAN_AREA
jtzhp327hy9v_ZONE5_T_STD_AREA
jtzhp327hy9v_ZONE5_T_MEAN_PERIM
jtzhp327hy9v_ZONE5_T_STD_PERIM
jtzhp327hy9v_ZONE5_T_MEAN_CIRC
jtzhp327hy9v_ZONE5_T_STD_CIRC
jtzhp327hy9v_ZONE5_L_MEAN_AREA
jtzhp327hy9v_ZONE5_L_STD_AREA
jtzhp327hy9v_ZONE5_L_MEAN_PERIM
jtzhp327hy9v_ZONE5_L_STD_PERIM
jtzhp327hy9v_ZONE5_L_MEAN_CIRC
jtzhp327hy9v_ZONE5_L_STD_CIRC
jtzhp327hy9v_ZONE5_F_MEAN_AREA
jtzhp327hy9v_ZONE5_F_STD_AREA
jtzhp327hy9v_ZONE5_F_MEAN_PERIM
jtzhp327hy9v_ZONE5_F_STD_PERIM
jtzhp327hy9v_ZONE5_F_MEAN_CIRC
jtzhp327hy9v_ZONE5_F_STD_CIRC
jv8lbzwmp6og_MEAN_TUMOR_ECCENTRICITY
jv8lbzwmp6og_MEAN_PLASMA_ECCENTRICITY
jv8lbzwmp6og_ECCENTRICITY_DIFFERENCE
jv9pcvk403yl_LYMPHO_PLASMA_DIST_CV
jy99902eq0up_TRIANGULARITY_TUMOR
jy99902eq0up_TRIANGULARITY_LYMPHO
jy99902eq0up_TRIANGULARITY_PLASMA
jy99902eq0up_TRIANGULARITY_MACRO
jy99902eq0up_TRIANGULARITY_NEUTRO
jy99902eq0up_TRIANGULARITY_EOSINO
jy99902eq0up_TRIANGULARITY_FIBRO
jy99902eq0up_TRIANGULARITY_GLOBAL
k1y77ejt9l47_NORMALIZED_MACROPHAGE_FRACTION
k1y77ejt9l47_NORMALIZED_NEUTROPHIL_FRACTION
k1y77ejt9l47_NORMALIZED_FIBROBLAST_FRACTION
k1y77ejt9l47_MNF_INFILTRATION_RATIO
k2jqrv3jhh7o_AVG_PSEUDOPODS_PER_CELL	x
k2jqrv3jhh7o_MAX_PSEUDOPODS_PER_CELL	x
k2jqrv3jhh7o_STD_PSEUDOPODS_PER_CELL	x
k9rduimyw7uu_TUMOR_WAVE_AMPLITUDE
k9rduimyw7uu_PLASMA_WAVE_AMPLITUDE
k9rduimyw7uu_MACROPHAGE_WAVE_AMPLITUDE
k9rduimyw7uu_NEUTROPHIL_WAVE_AMPLITUDE
k9rduimyw7uu_FIBROBLAST_WAVE_AMPLITUDE
k9rduimyw7uu_ENSEMBLE_AMPLITUDE_VARIABILITY
ka5y1lv14ug8_LYMPHO_NUCLEAR_ROUNDNESS
ka5y1lv14ug8_PLASMA_NUCLEAR_ROUNDNESS
ka5y1lv14ug8_MACRO_NUCLEAR_ROUNDNESS
ka5y1lv14ug8_NEUTRO_NUCLEAR_ROUNDNESS
ka5y1lv14ug8_EOSINO_NUCLEAR_ROUNDNESS
ka5y1lv14ug8_FIBRO_NUCLEAR_ROUNDNESS
kd1mop5gtij0_MITOTIC_FRACTION	x
kd1mop5gtij0_MEAN_EDGE_INTENSITY	x
kgdicz1tb42w_DUAL_INFILTRATION_RATIO
kih77xvmq4w6_MACROPHAGE_INFILTRATION_IRREGULARITY
kih77xvmq4w6_PLASMA_INFILTRATION_IRREGULARITY
kih77xvmq4w6_COMBINED_INFILTRATION_IRREGULARITY
kj07wrpc76e3_MEAN_CHROMOCENTER_COUNT	x
kj07wrpc76e3_SD_CHROMOCENTER_COUNT	x
kj07wrpc76e3_CV_CHROMOCENTER_COUNT	x
kte4j9jyotrv_Epithelial_MEAN_ALIGNMENT
kte4j9jyotrv_Epithelial_STD_ALIGNMENT
kte4j9jyotrv_Lymphocyte_MEAN_ALIGNMENT
kte4j9jyotrv_Lymphocyte_STD_ALIGNMENT
kte4j9jyotrv_Plasma_MEAN_ALIGNMENT
kte4j9jyotrv_Plasma_STD_ALIGNMENT
kte4j9jyotrv_Neutrophil_MEAN_ALIGNMENT
kte4j9jyotrv_Neutrophil_STD_ALIGNMENT
kte4j9jyotrv_Eosinophil_MEAN_ALIGNMENT
kte4j9jyotrv_Eosinophil_STD_ALIGNMENT
kte4j9jyotrv_Macrophage_MEAN_ALIGNMENT
kte4j9jyotrv_Macrophage_STD_ALIGNMENT
kte4j9jyotrv_Connective_MEAN_ALIGNMENT
kte4j9jyotrv_Connective_STD_ALIGNMENT
ky8lzpau1sb6_MEDIAN_TUMOR_FIBRO_IRREGULARITY_RATIO
kzargm5wbse9_CROSS_CELL_CURVATURE_VARIANCE
kzargm5wbse9_MEAN_TUMOR_CURVATURE
kzargm5wbse9_MEAN_MACROPHAGE_CURVATURE
kzargm5wbse9_MEAN_NEUTROPHIL_CURVATURE
kzargm5wbse9_MEAN_PLASMA_CURVATURE
kzwbiyl7ta2g_AVG_CHROMATIN_CONDENSATION_RATIO	x
l0u3sr2tkhcj_MEAN_SAT_TUMOR	x
l0u3sr2tkhcj_MEAN_SAT_LYMPHO	x
l0u3sr2tkhcj_MEAN_SAT_PLASMA	x
l0u3sr2tkhcj_MEAN_SAT_MACRO	x
l0u3sr2tkhcj_MEAN_SAT_NEUTRO	x
l0u3sr2tkhcj_MEAN_SAT_EOSINO	x
l0u3sr2tkhcj_MEAN_SAT_FIBRO	x
l0u3sr2tkhcj_SAT_VARIATION_SCORE	x
l16pvjvurctr_DENSITY_TUMOR
l16pvjvurctr_DENSITY_LYMPHOCYTE
l16pvjvurctr_DENSITY_NEUTROPHIL
l16pvjvurctr_AVG_DIST_TUMOR_LYMPHO
l16pvjvurctr_AVG_DIST_TUMOR_NEUTRO
l16pvjvurctr_AVG_DIST_LYMPHO_NEUTRO
l16pvjvurctr_OVERALL_AVG_DISTANCE
l16pvjvurctr_SYNERGY_INDEX
l2xu8qrn46gt_EOSIN_INTENSITY_STD	x
l2xu8qrn46gt_EOSIN_INTENSITY_MEAN	x
l2xu8qrn46gt_EOSIN_INTENSITY_MIN	x
l2xu8qrn46gt_EOSIN_INTENSITY_MAX	x
l36s63hxu4wc_TRI_CELL_FIBROBLAST_FRACTION
l3gt6imebf6x_BIFURCATION_DENSITY
lctk2tqclu7q_MEAN_GRANULE_INTEGRITY_SCORE	x
lctk2tqclu7q_SD_GRANULE_INTEGRITY_SCORE	x
lctk2tqclu7q_MAX_GRANULE_INTEGRITY_SCORE	x
ldtn3zkviq9n_MEDIAN_NEUTROPHIL_FIBROTIC_CENTROID_DIST
leze3737y656_MEAN_NUCLEUS_SHIFT
leze3737y656_STD_NUCLEUS_SHIFT
leze3737y656_MEDIAN_NUCLEUS_SHIFT
leze3737y656_MAX_NUCLEUS_SHIFT
leze3737y656_MIN_NUCLEUS_SHIFT
lgmnl29vpyck_ENERGY_DIFFERENCE	x
lgmnl29vpyck_CONTRAST_DIFFERENCE	x
lgmnl29vpyck_HOMOGENEITY_DIFFERENCE	x
lgmnl29vpyck_DISSIMILARITY_DIFFERENCE	x
lgmnl29vpyck_CORRELATION_DIFFERENCE	x
lnmu3hgrl40l_PROLIFERATION_INDEX	x
lnmu3hgrl40l_MITOSIS_FREQ_LYMPHOCYTE	x
lnmu3hgrl40l_MITOSIS_FREQ_PLASMA	x
lnmu3hgrl40l_MITOSIS_FREQ_MACROPHAGE	x
lnmu3hgrl40l_MITOSIS_FREQ_EOSINOPHIL	x
lnmu3hgrl40l_MITOSIS_FREQ_EPITHELIAL	x
lnmu3hgrl40l_MITOSIS_FREQ_CONNECTIVE	x
lof81ylybiqz_DENSITY_GRADIENT_SLOPE
lof81ylybiqz_MEAN_DENSITY_DIFFERENCE
lof81ylybiqz_MAX_DENSITY_DIFFERENCE
lpoqfe9559yd_RATIO_LYMPHOCYTE_TO_MACROPHAGE
lpoqfe9559yd_RATIO_LYMPHOCYTE_TO_FIBROBLAST
lpoqfe9559yd_RATIO_MACROPHAGE_TO_FIBROBLAST
lpoqfe9559yd_COMPOSITE_IMMUNE_STROMAL_SCORE
lzph0woaokto_MEDIAN_GRANULARITY_DIFFERENCE	x
m9koi1aqp24n_MEAN_SPINDLE_DEV_TUMOR
m9koi1aqp24n_STD_SPINDLE_DEV_TUMOR
m9koi1aqp24n_MEAN_SPINDLE_DEV_STROMA
m9koi1aqp24n_STD_SPINDLE_DEV_STROMA
ma5xh94j58ag_AVG_TUMOR_NUCLEAR_AREA
ma5xh94j58ag_AVG_EOS_NUCLEAR_AREA
ma5xh94j58ag_NUCLEAR_AREA_DIFFERENCE
mzyyd3bipg2e_NUCLEAR_SHAPE_ROUNDNESS_VARIANCE
mzyyd3bipg2e_NUCLEAR_SHAPE_ELONGATION_VARIANCE
mzzkv9m2h3np_NUCLEAR_AREA_VARIANCE
n1c89xlzvnye_FIBROBLAST_HUE_SKEWNESS	x
n661htp4m7a9_CONTRAST_VARIANCE_ALL	x
n661htp4m7a9_CONTRAST_VARIANCE_TUMOR	x
n661htp4m7a9_CONTRAST_VARIANCE_STROMA	x
n661htp4m7a9_MEAN_CONTRAST_TUMOR	x
n661htp4m7a9_MEAN_CONTRAST_LYMPHO	x
n661htp4m7a9_MEAN_CONTRAST_NEUTRO	x
n661htp4m7a9_MEAN_CONTRAST_MACRO	x
n661htp4m7a9_MEAN_CONTRAST_FIBRO	x
nvagkfyscxur_PYKNOTIC_FREQUENCY	x
nvagkfyscxur_MEAN_NUCLEUS_INTENSITY	x
nwywe3c7kipv_EOS_MEAN_R	x
nwywe3c7kipv_EOS_MEAN_G	x
nwywe3c7kipv_EOS_MEAN_B	x
nwywe3c7kipv_LYM_MEAN_R	x
nwywe3c7kipv_LYM_MEAN_G	x
nwywe3c7kipv_LYM_MEAN_B	x
nwywe3c7kipv_COLOR_DIFFERENCE	x
nxs44adea7hb_JUNCTION_FRAGMENTATION_INDEX
nxs44adea7hb_MEAN_JUNCTION_LENGTH_UM
o5858rxcdxxd_TUMOR_CENTER_X
o5858rxcdxxd_TUMOR_CENTER_Y
o5858rxcdxxd_LYMPHO_GRADIENT
o5858rxcdxxd_EOSINO_GRADIENT
o5858rxcdxxd_LYMPHO_R2
o5858rxcdxxd_EOSINO_R2
ob5oi7kex13w_MEAN_PROANGIO_SCORE
ob5oi7kex13w_STD_PROANGIO_SCORE
ob5oi7kex13w_MAX_PROANGIO_SCORE
ob5oi7kex13w_MIN_PROANGIO_SCORE
onaljturxh0j_NORMALIZED_MITOTIC_RATE	x
oua58wg9o0gs_ASYMMETRY_SCORE
oua58wg9o0gs_MAX_SECTOR_RATIO
oua58wg9o0gs_MIN_SECTOR_RATIO
oua58wg9o0gs_MEAN_SECTOR_RATIO
p200sfpkjyu7_KARYORRHEXIS_INDEX
p3lr4g8ah9je_LYMPHO_CIRC_STD
p3lr4g8ah9je_LYMPHO_CIRC_MEAN
pdrbf8rthyas_MEAN_RUFFLE_INDEX
pdrbf8rthyas_SD_RUFFLE_INDEX
pq8ltdtkoyvy_PROXIMAL_FRACTION
pq8ltdtkoyvy_RIPLEY_K
pshmp2v0um9b_INFILTRATION_GRADIENT
pshmp2v0um9b_MEAN_COMBINED_DENSITY
pshmp2v0um9b_MAX_DISTANCE_UM
pthkkxs1bzg6_NUCLEAR_GRANULARITY_MEAN	x
pthkkxs1bzg6_NUCLEAR_GRANULARITY_STD	x
pthkkxs1bzg6_NUCLEAR_GRANULARITY_MAX	x
pv87oyavj70f_TUMOR_NEUTRO_INTENSITY_DIFF	x
pv87oyavj70f_MEAN_TUMOR_INTENSITY	x
pv87oyavj70f_MEAN_NEUTRO_INTENSITY	x
pwgu5xkrz79g_NUCLEOLAR_VARIATION_INDEX	x
pwgu5xkrz79g_MEAN_NUCLEOLAR_AREA_UM2	x
pwgu5xkrz79g_STD_NUCLEOLAR_AREA_UM2	x
pwj08z9nojkn_SKEWNESS_ASPECT_RATIO
pwj08z9nojkn_MEAN_ASPECT_RATIO
py4v9uchwd72_DENSITY_GRADIENT
py4v9uchwd72_MEAN_DENSITY
py4v9uchwd72_OUTER_RING_DENSITY
pysqdv5wqqpw_MEAN_CONVOLUTION_SCORE
pysqdv5wqqpw_MEDIAN_CONVOLUTION_SCORE
pysqdv5wqqpw_STD_CONVOLUTION_SCORE
pzm4xozmu5qc_OVERLAP_SCORE
pzm4xozmu5qc_MAX_DENSITY_OVERLAP
pzm4xozmu5qc_MEAN_DENSITY_OVERLAP
pzm4xozmu5qc_STD_DENSITY_OVERLAP
q3nz9he4lwbf_TOTAL_ENERGY_SCORE
q3nz9he4lwbf_MEAN_CELL_RADIUS_UM
q3nz9he4lwbf_MEAN_PAIR_ENERGY
q3nz9he4lwbf_STD_PAIR_ENERGY
q6af3xhnfium_TUMOR_NUCLEAR_KURTOSIS_MEAN	x
q6af3xhnfium_EOS_NUCLEAR_KURTOSIS_MEAN	x
q6af3xhnfium_COMBINED_KURTOSIS_METRIC	x
qgesprtxleri_MEMBRANE_HOMOGENEITY_TUMOR	x
qgesprtxleri_MEMBRANE_HOMOGENEITY_LYMPHO	x
qgesprtxleri_MEMBRANE_HOMOGENEITY_PLASMA	x
qgesprtxleri_MEMBRANE_HOMOGENEITY_NEUTRO	x
qgesprtxleri_MEMBRANE_HOMOGENEITY_MACRO	x
qgesprtxleri_MEMBRANE_HOMOGENEITY_EOSINO	x
qgesprtxleri_MEMBRANE_HOMOGENEITY_FIBRO	x
qkgk1z0gwe4v_LYMPHOCYTE_PAIRED_FRACTION
qkgk1z0gwe4v_MACROPHAGE_PAIRED_FRACTION
qkgk1z0gwe4v_MEAN_PAIR_DISTANCE_UM
qpck58ubf34g_MACROPHAGE_STROMA_TO_TUMOR_RATIO
qpem375t1s28_WAVELET_ENTROPY_MEAN	x
qpem375t1s28_WAVELET_ENTROPY_STD	x
qpka6hikt12c_NUCLEOLUS_SIZE_SKEWNESS	x
r24ti8bsf915_MEAN_INFILTRATION_DISTANCE_UM
r45nttzftmh3_SHANNON_DIVERSITY_INDEX
r569qsgntxcr_MEAN_NUCLEAR_CYTO_SHIFT	x
r569qsgntxcr_MAX_NUCLEAR_CYTO_SHIFT	x
r569qsgntxcr_STD_NUCLEAR_CYTO_SHIFT	x
r6mdz63uhhcx_AVG_MAC_NEUT_ORIENTATION_DIFF
r6mdz63uhhcx_STD_MAC_NEUT_ORIENTATION_DIFF
rb1jlud8h82a_MEAN_CRISPNESS_L	x
rb1jlud8h82a_MEAN_CRISPNESS_P	x
rb1jlud8h82a_MEAN_CRISPNESS_M	x
rb1jlud8h82a_MEAN_CRISPNESS_N	x
rb1jlud8h82a_MEAN_CRISPNESS_E	x
rc4003zafb9k_EOSINOPHIL_MEAN_INTENSITY	x
rc4003zafb9k_EOSINOPHIL_STD_INTENSITY	x
rc4003zafb9k_EOSINOPHIL_MIN_INTENSITY	x
rc4003zafb9k_EOSINOPHIL_MAX_INTENSITY	x
ricudkps5egg_MEAN_TUMOR_BRIGHTNESS_IF	x
ricudkps5egg_MEAN_EOSINOPHIL_BRIGHTNESS_IF	x
ricudkps5egg_BRIGHTNESS_DIFFERENCE_IF	x
rmjlvntymsav_MEAN_DIST_TO_MARGIN_UM
rmjlvntymsav_MEDIAN_DIST_TO_MARGIN_UM
rmjlvntymsav_MIN_DIST_TO_MARGIN_UM
rmjlvntymsav_MAX_DIST_TO_MARGIN_UM
rmjlvntymsav_STD_DIST_TO_MARGIN_UM
rn3vnz96b5bt_TUMOR_MEDIAN_PM_DIST
rn3vnz96b5bt_STROMA_MEDIAN_PM_DIST
rnx1itqtkbyq_MEAN_DISTANCE_TO_NEAREST_TARGET_UM
rnx1itqtkbyq_MIN_DISTANCE_TO_NEAREST_TARGET_UM
rnx1itqtkbyq_MAX_DISTANCE_TO_NEAREST_TARGET_UM
rnx1itqtkbyq_STD_DISTANCE_TO_NEAREST_TARGET_UM
s1hvoq70d3dh_MEAN_CLUSTER_COMPACTNESS
s1hvoq70d3dh_MEDIAN_CLUSTER_COMPACTNESS
s1hvoq70d3dh_SD_CLUSTER_COMPACTNESS
s1hvoq70d3dh_MIN_CLUSTER_COMPACTNESS
s1hvoq70d3dh_MAX_CLUSTER_COMPACTNESS
s8d1407xf0tu_TRICELLULAR_SCALING_FACTOR
sah01iv8gqkj_Epithelial_SLOPE	x
sah01iv8gqkj_Epithelial_R2	x
sah01iv8gqkj_Lymphocyte_SLOPE	x
sah01iv8gqkj_Lymphocyte_R2	x
sah01iv8gqkj_Plasma_SLOPE	x
sah01iv8gqkj_Plasma_R2	x
sah01iv8gqkj_Macrophage_SLOPE	x
sah01iv8gqkj_Macrophage_R2	x
sawjquw9p4u0_MACRO_NORM_ANGLE
sawjquw9p4u0_FIBRO_NORM_ANGLE
sawjquw9p4u0_NORM_ANGLE_DIFF
sbmx2ltx6tp5_TRI_CELL_CLUSTER_DENSITY
sbmx2ltx6tp5_TRI_CELL_PROPORTION
scv3a111q812_NUCLEAR_IRREG_MEAN
scv3a111q812_NUCLEAR_IRREG_STD
scv3a111q812_NUCLEAR_IRREG_MIN
scv3a111q812_NUCLEAR_IRREG_MAX
sid40d3wm1ao_CROSS_CELL_TEXTURE_SKEWNESS	x
swd68862p79f_LYMPHO_BOUNDARY_SMOOTHNESS_VAR
t15os4h4jrig_PERCENT_BARR_POSITIVE	x
t15os4h4jrig_MEAN_BARR_SCORE	x
t4bmenq2xctu_CV_AREA
t4bmenq2xctu_CV_PERIMETER
t4bmenq2xctu_CV_CIRCULARITY
t4bmenq2xctu_MEAN_AREA
t5ypmtxuf51r_LYMPHO_NUCLEAR_BASOPHILIA_SCORE	x
t5ypmtxuf51r_MEAN_NUCLEAR_INTENSITY	x
t5ypmtxuf51r_SD_NUCLEAR_INTENSITY	x
t65b63e9owrh_MEAN_NEUTROPHIL_SHAPE_FACTOR
t65b63e9owrh_SD_NEUTROPHIL_SHAPE_FACTOR
t65b63e9owrh_MIN_NEUTROPHIL_SHAPE_FACTOR
t65b63e9owrh_MAX_NEUTROPHIL_SHAPE_FACTOR
t745w8xqb0ck_VARIANCE_TUMOR_NUCLEAR_AREA
t745w8xqb0ck_VARIANCE_MACROPHAGE_NUCLEAR_AREA
t83rjwqxvsf2_PLASMA_FRACTION
t83rjwqxvsf2_EOSINOPHIL_FRACTION
tbwdlrbxxmtm_EOS_GRADIENT_MEAN	x
tbwdlrbxxmtm_FIB_GRADIENT_MEAN	x
tbwdlrbxxmtm_GRADIENT_DIFFERENCE	x
tbwdlrbxxmtm_EOS_GRADIENT_STD	x
tbwdlrbxxmtm_FIB_GRADIENT_STD	x
tdgekh2gwmh2_Fraction_Rosettes
tdpuagjcij9c_INFILTRATION_GRADIENT_MEAN
tdpuagjcij9c_INFILTRATION_GRADIENT_TUMOR
tdpuagjcij9c_INFILTRATION_GRADIENT_EOSINOPHIL
tdpuagjcij9c_INFILTRATION_GRADIENT_FIBROBLAST
tf2osnyy4qbz_TUMOR_BRIGHTNESS	x
tf2osnyy4qbz_LYMPHOCYTE_BRIGHTNESS	x
tf2osnyy4qbz_FIBROBLAST_BRIGHTNESS	x
tf2osnyy4qbz_TUMOR_LYMPHOCYTE_RATIO	x
tf2osnyy4qbz_TUMOR_FIBROBLAST_RATIO	x
tf2osnyy4qbz_LYMPHOCYTE_FIBROBLAST_RATIO	x
tgxmxlh1ygl6_MEDIAN_DIST_TO_CLUSTER
tgxmxlh1ygl6_MIN_DIST_TO_CLUSTER
tgxmxlh1ygl6_MAX_DIST_TO_CLUSTER
tgxmxlh1ygl6_MEAN_DIST_TO_CLUSTER
tgxmxlh1ygl6_STD_DIST_TO_CLUSTER
tu6v2xvu307e_TUMOR_LYMPHO_RATIO
u4ja0qhzcwx3_S_PHASE_FRACTION_TUMOR	x
u4ja0qhzcwx3_S_PHASE_FRACTION_LYMPHO	x
u4ja0qhzcwx3_S_PHASE_FRACTION_PLASMA	x
u4ja0qhzcwx3_S_PHASE_FRACTION_MACRO	x
u4ja0qhzcwx3_S_PHASE_FRACTION_EOSINO	x
u4ja0qhzcwx3_S_PHASE_FRACTION_FIBRO	x
u4nlrf59wvg9_TUMOR_MEAN_GRANULES	x
u4nlrf59wvg9_TUMOR_STD_GRANULES	x
u4nlrf59wvg9_LYMPHO_MEAN_GRANULES	x
u4nlrf59wvg9_LYMPHO_STD_GRANULES	x
u4nlrf59wvg9_PLASMA_MEAN_GRANULES	x
u4nlrf59wvg9_PLASMA_STD_GRANULES	x
u4nlrf59wvg9_MACRO_MEAN_GRANULES	x
u4nlrf59wvg9_MACRO_STD_GRANULES	x
u4nlrf59wvg9_NEUTRO_MEAN_GRANULES	x
u4nlrf59wvg9_NEUTRO_STD_GRANULES	x
u4nlrf59wvg9_EOSINO_MEAN_GRANULES	x
u4nlrf59wvg9_EOSINO_STD_GRANULES	x
u4nlrf59wvg9_FIBRO_MEAN_GRANULES	x
u4nlrf59wvg9_FIBRO_STD_GRANULES	x
u4nlrf59wvg9_OVERALL_GRANULE_VARIATION	x
u6nyfpqfrqda_TEXTURE_HETEROGENEITY_INDEX	x
uaqsh60wp9kg_T_CELL_PROPORTION
uaqsh60wp9kg_B_CELL_PROPORTION
uaqsh60wp9kg_MACROPHAGE_PROPORTION
uaqsh60wp9kg_GRANULOCYTE_PROPORTION
uaqsh60wp9kg_IMMUNE_IMBALANCE_SCORE
ui6vjfrk3fpi_CV_TUMOR_TEXTURE	x
umj95ridy1vm_MEAN_NC_RATIO
umj95ridy1vm_MEDIAN_NC_RATIO
umj95ridy1vm_SD_NC_RATIO
umj95ridy1vm_MIN_NC_RATIO
umj95ridy1vm_MAX_NC_RATIO
uoyb355lvhaa_PROPORTION_ELONGATED
uoyb355lvhaa_MEAN_ELONGATION_RATIO
uoyb355lvhaa_MEDIAN_ELONGATION_RATIO
uoyb355lvhaa_SD_ELONGATION_RATIO
ut3ouncvbs3g_TUMOR_CONTRAST	x
ut3ouncvbs3g_TUMOR_CORRELATION	x
ut3ouncvbs3g_TUMOR_ENERGY	x
ut3ouncvbs3g_TUMOR_HOMOGENEITY	x
ut3ouncvbs3g_TUMOR_GRADIENT	x
ut3ouncvbs3g_FIBRO_CONTRAST	x
ut3ouncvbs3g_FIBRO_CORRELATION	x
ut3ouncvbs3g_FIBRO_ENERGY	x
ut3ouncvbs3g_FIBRO_HOMOGENEITY	x
ut3ouncvbs3g_FIBRO_GRADIENT	x
ut3ouncvbs3g_EOS_CONTRAST	x
ut3ouncvbs3g_EOS_CORRELATION	x
ut3ouncvbs3g_EOS_ENERGY	x
ut3ouncvbs3g_EOS_HOMOGENEITY	x
ut3ouncvbs3g_EOS_GRADIENT	x
uujazv48trht_MEAN_PM_CLUSTER_SIZE
uujazv48trht_NUM_PM_CLUSTERS
uujazv48trht_MAX_PM_CLUSTER_SIZE
uwqz2819mtvl_MEAN_VESICLES_PER_LYMPH	x
uwqz2819mtvl_SD_VESICLES_PER_LYMPH	x
uwqz2819mtvl_MAX_VESICLES_PER_LYMPH	x
uzv2jf4m08lo_SYNERGY_RATIO
v14mdscyir5h_LYMPHO_FIBRO_EOSIN_RATIO	x
v14mdscyir5h_OVERALL_MEDIAN_RATIO	x
v46nagdgd2tj_MEDIAN_INFILTRATION_SHIFT
v5kcps1hr5ye_FIBROBLAST_LYMPHOCYTE_ADJACENCY_RATIO
v5kcps1hr5ye_MEAN_MIN_DISTANCE_UM
v76jrvgovoon_MEAN_MYOFIBRO_INDEX
v76jrvgovoon_MEDIAN_MYOFIBRO_INDEX
v76jrvgovoon_SD_MYOFIBRO_INDEX
v76jrvgovoon_MAX_MYOFIBRO_INDEX
v8abqltm7k3u_MEAN_EOSIN_INTENSITY	x
v8abqltm7k3u_EOSIN_INTENSITY_CV	x
vc9mzweu6u11_INFILTRATION_INDEX
vhkrdsb9oai4_TUMOR_LYMPH_CV
vhkrdsb9oai4_STROMA_LYMPH_CV
vhkrdsb9oai4_TUMOR_MEAN_DIST_UM
vhkrdsb9oai4_STROMA_MEAN_DIST_UM
vhkrdsb9oai4_TUMOR_STD_DIST_UM
vhkrdsb9oai4_STROMA_STD_DIST_UM
vls7yf1jt9c1_T_CELLS_PERCENT
vls7yf1jt9c1_L_CELLS_PERCENT
vls7yf1jt9c1_P_CELLS_PERCENT
vls7yf1jt9c1_M_CELLS_PERCENT
vls7yf1jt9c1_N_CELLS_PERCENT
vls7yf1jt9c1_E_CELLS_PERCENT
vls7yf1jt9c1_F_CELLS_PERCENT
vn6sezfpgcny_NEUTRO_CONTRAST	x
vn6sezfpgcny_NEUTRO_CORRELATION	x
vn6sezfpgcny_NEUTRO_ENERGY	x
vn6sezfpgcny_NEUTRO_HOMOGENEITY	x
vn6sezfpgcny_LYMPHO_CONTRAST	x
vn6sezfpgcny_LYMPHO_CORRELATION	x
vn6sezfpgcny_LYMPHO_ENERGY	x
vn6sezfpgcny_LYMPHO_HOMOGENEITY	x
vn6sezfpgcny_CONTRAST_DIFF	x
vn6sezfpgcny_CORRELATION_DIFF	x
vn6sezfpgcny_ENERGY_DIFF	x
vn6sezfpgcny_HOMOGENEITY_DIFF	x
vsoekqz63qvt_M_T_INTERFACE_RATIO
vsum9dpmxnbw_PSEUDOSTRAT_SCORE
vuk9zt48rjc4_GRADIENT_SLOPE_T	x
vuk9zt48rjc4_GRADIENT_SLOPE_L	x
vuk9zt48rjc4_GRADIENT_SLOPE_P	x
vuk9zt48rjc4_GRADIENT_SLOPE_M	x
vuk9zt48rjc4_GRADIENT_SLOPE_N	x
vuk9zt48rjc4_GRADIENT_SLOPE_E	x
vuk9zt48rjc4_GRADIENT_SLOPE_F	x
vxhfk51ceavd_MEDIAN_NUCLEAR_TEXTURE_CORRELATION	x
vxoir1x0dl36_MACRO_MEAN_GRADIENT	x
vxoir1x0dl36_NEUTRO_MEAN_GRADIENT	x
vxoir1x0dl36_GRADIENT_DIFFERENCE	x
w32auhfpn2g8_IMMUNE_DENSITY_PER_MM2
w4s33ckv3y3g_LYMPHO_BASOPHILIA_MEAN	x
w4s33ckv3y3g_LYMPHO_BASOPHILIA_SD	x
w4s33ckv3y3g_LYMPHO_BASOPHILIA_MIN	x
w4s33ckv3y3g_LYMPHO_BASOPHILIA_MAX	x
wbxjim33m700_LYMPHO_NUCLEAR_SIZE_CV
wbxjim33m700_LYMPHO_NUCLEAR_SIZE_MEAN
wbxjim33m700_LYMPHO_NUCLEAR_SIZE_STD
wfv5j8t7bi37_NON_TUMOR_TO_TUMOR_RATIO
wfy8j0vvyvfw_OD_SKEWNESS	x
wfy8j0vvyvfw_MEAN_OD	x
wfy8j0vvyvfw_STD_OD	x
whgod6yxdsrv_MEAN_NUCLEAR_AREA
whgod6yxdsrv_VARIANCE_NUCLEAR_AREA
wliv93z8ljdk_MEAN_VACUOLATION_SCORE	x
wliv93z8ljdk_STD_VACUOLATION_SCORE	x
wnd16c8s473q_LYMPHO_KURTOSIS_R	x
wnd16c8s473q_LYMPHO_KURTOSIS_G	x
wnd16c8s473q_LYMPHO_KURTOSIS_B	x
wnd16c8s473q_EOS_KURTOSIS_R	x
wnd16c8s473q_EOS_KURTOSIS_G	x
wnd16c8s473q_EOS_KURTOSIS_B	x
ws0s4cphw8j6_VACUOLIZATION_INDEX	x
ws0s4cphw8j6_MEAN_VACUOLE_FRACTION	x
ws0s4cphw8j6_SD_VACUOLE_FRACTION	x
ws0s4cphw8j6_MAX_VACUOLE_FRACTION	x
wvde31q509vs_AVG_CURVATURE_NEUTROPHILS
wvde31q509vs_AVG_CURVATURE_MACROPHAGES
wvde31q509vs_AVG_CURVATURE_FIBROBLASTS
wvde31q509vs_TRICELLULAR_CURVATURE_INDEX
x99hm7cu7afp_MEAN_IRREG_INDEX
x99hm7cu7afp_MEDIAN_IRREG_INDEX
x99hm7cu7afp_SD_IRREG_INDEX
x99hm7cu7afp_MIN_IRREG_INDEX
x99hm7cu7afp_MAX_IRREG_INDEX
x9hmumsjfsx5_MEAN_IRREGULARITY	x
x9hmumsjfsx5_SD_IRREGULARITY	x
x9hmumsjfsx5_IMMUNE_DENSITY_MM2
xa78hq6hi66x_FIBROBLAST_ALIGNMENT_VARIANCE
xa78hq6hi66x_MEAN_ORIENTATION_RAD
xhp9qziiako5_ENTROPY_MEAN_ALL	x
xhp9qziiako5_ENTROPY_MEDIAN_ALL	x
xhp9qziiako5_ENTROPY_STD_ALL	x
xhp9qziiako5_ENTROPY_MEAN_EPITHELIAL	x
xhp9qziiako5_ENTROPY_MEAN_LYMPHOCYTE	x
xhp9qziiako5_ENTROPY_MEAN_PLASMA	x
xhp9qziiako5_ENTROPY_MEAN_MACROPHAGE	x
xhp9qziiako5_ENTROPY_MEAN_NEUTROPHIL	x
xhp9qziiako5_ENTROPY_MEAN_EOSINOPHIL	x
xhp9qziiako5_ENTROPY_MEAN_CONNECTIVE	x
xpj61k7w08hr_STD_MEMBRANE_CURVATURE
xpj61k7w08hr_MEAN_MEMBRANE_CURVATURE
xug1xdoxpgm6_MEAN_MIN_DIST_IMMUNE
xuq2szzx6okl_CHROMATIN_REGULARITY_INDEX	x
xuq2szzx6okl_Epithelial_MEAN_ENERGY	x
xuq2szzx6okl_Lymphocyte_MEAN_ENERGY	x
xuq2szzx6okl_Plasma_MEAN_ENERGY	x
xuq2szzx6okl_Macrophage_MEAN_ENERGY	x
xuq2szzx6okl_Neutrophil_MEAN_ENERGY	x
xuq2szzx6okl_Eosinophil_MEAN_ENERGY	x
y4jb5ouacurt_MEAN_ORIENTATION_DIFFERENCE
y4jb5ouacurt_FIBROBLAST_MEAN_ANGLE
y4jb5ouacurt_NEUTROPHIL_MEAN_ANGLE
y6zzjvoa41dk_INFILTRATION_THICKNESS_TUMOR_UM
y6zzjvoa41dk_INFILTRATION_THICKNESS_LYMPHO_UM
y6zzjvoa41dk_INFILTRATION_THICKNESS_MACRO_UM
y6zzjvoa41dk_INFILTRATION_THICKNESS_NEUTRO_UM
y6zzjvoa41dk_INFILTRATION_THICKNESS_EOSINO_UM
y6zzjvoa41dk_INFILTRATION_THICKNESS_STD_UM
ybk4sdb8e58r_LYMPHO_FD_MEAN	x
ybk4sdb8e58r_LYMPHO_FD_SD	x
ybk4sdb8e58r_LYMPHO_FD_MAX	x
ykx5i2sg4lm3_MEAN_LYMPHO_NUCLEAR_INDENT
ykx5i2sg4lm3_STD_LYMPHO_NUCLEAR_INDENT
yn308lmfjnrk_LIPID_DROPLET_SCORE_MEAN	x
yn308lmfjnrk_LIPID_DROPLET_SCORE_SD	x
yn308lmfjnrk_LIPID_DROPLET_SCORE_MAX	x
yq1euq150vyd_TOTAL_SHIFT_SCORE
yq1euq150vyd_MEAN_BIN_TRANSITION
yumobeuw65ji_TUMOR_CYTOPLASM_HOMOGENEITY_MEAN	x
yumobeuw65ji_TUMOR_CYTOPLASM_HOMOGENEITY_SD	x
yyklyg0bgzm5_TUMOR_DENSITY_PER_1000UM2
yyklyg0bgzm5_FIBROBLAST_DENSITY_PER_1000UM2
yyklyg0bgzm5_EOSINOPHIL_DENSITY_PER_1000UM2
z0qnz1mt6b4h_TOTAL_CLUSTER_PERIMETER_UM
z7eozkt9lknh_CLUSTER_COUNT
z7eozkt9lknh_MEAN_COMPLEXITY_RATIO
z7eozkt9lknh_STD_COMPLEXITY_RATIO
z7eozkt9lknh_MEAN_CLUSTER_SIZE
z7eozkt9lknh_MAX_CLUSTER_SIZE
zi9b3r8lm8si_MEAN_LACUNARITY
zi9b3r8lm8si_STD_LACUNARITY
zi9b3r8lm8si_MIN_LACUNARITY
zi9b3r8lm8si_MAX_LACUNARITY
zpt9hmkd307n_JS_DIVERGENCE
zuqi0p6z9r0v_LYMPHO_DENSITY
zuqi0p6z9r0v_PLASMA_DENSITY
zuqi0p6z9r0v_DUAL_INFILTRATION_SCORE
051edvdwzu6d_GIANT_MAC_FREQUENCY
051edvdwzu6d_AVG_GIANT_MAC_AREA_UM2
051edvdwzu6d_AVG_TUMOR_DISTANCE_UM
0gxw2j7vlde8_MEAN_ALIGNMENT_ANGLE
0gxw2j7vlde8_STD_ALIGNMENT_ANGLE
0gxw2j7vlde8_MEAN_DISTANCE_TO_CLUSTER
0gxw2j7vlde8_FRACTION_ALIGNED_CELLS
0hcs9p05obsh_TRANSITION_DENSITY
0hcs9p05obsh_TUMOR_EDGE_TRANSITION_INDEX
0nafkdj0yzad_PLEOMORPHISM_SCORE	x
0nafkdj0yzad_STD_AREA_UM2	x
0nafkdj0yzad_STD_CIRCULARITY	x
0nafkdj0yzad_MEAN_AREA_UM2	x
0nafkdj0yzad_MEAN_CIRCULARITY	x
0ol12y8sm2fg_NUCLEAR_IRREGULARITY_SCORE_MEAN
0ol12y8sm2fg_NUCLEAR_IRREGULARITY_SCORE_SD
0ol12y8sm2fg_NUCLEAR_IRREGULARITY_MAX
0ol12y8sm2fg_NUCLEAR_IRREGULARITY_MIN
0ol12y8sm2fg_NUCLEAR_PERIMETER_ACTUAL_MEAN_UM
0ol12y8sm2fg_NUCLEAR_PERIMETER_IDEAL_MEAN_UM
0ol12y8sm2fg_NUCLEAR_AREA_MEAN_UM2
0xy34rnm3utq_AVG_DISTANCE_UM
0xy34rnm3utq_COLOCALIZATION_INDEX
0zfplwl3g9vm_PLASMA_NUCLEAR_ECCENTRICITY
14eonjjj3d4i_MEAN_RING_COMPLETENESS
14eonjjj3d4i_MEAN_RING_THICKNESS_MICRONS
14eonjjj3d4i_MEAN_CORRALLING_FACTOR
1u7mqo8v1sg3_SEQUESTRATION_SCORE
1u7mqo8v1sg3_MEAN_POCKET_AREA_UM2
1u7mqo8v1sg3_MEAN_LYMPHS_PER_POCKET
2me4gcbvcwz1_TUNNELING_SCORE
2me4gcbvcwz1_MAX_CHAIN_LENGTH
2sybw8e945mw_IMMUNE_BOUNDARY_DENSITY
2sybw8e945mw_LYMPHO_BOUNDARY_RATIO
2sybw8e945mw_MACRO_BOUNDARY_RATIO
35jjuutate91_NUCLEAR_POLARITY_UNIFORMITY_SCORE
35jjuutate91_MEAN_NUCLEAR_ORIENTATION
35jjuutate91_STD_NUCLEAR_ORIENTATION
3eq1mpo2lp5t_FIBROBLAST_FRACTAL_DIM_MEAN
3eq1mpo2lp5t_FIBROBLAST_FRACTAL_DIM_STD
3eq1mpo2lp5t_FIBROBLAST_FRACTAL_DIM_MIN
3eq1mpo2lp5t_FIBROBLAST_FRACTAL_DIM_MAX
3x2v3ngl61c3_MEAN_EOSIN_INTENSITY	x
3x2v3ngl61c3_STD_EOSIN_INTENSITY	x
3x2v3ngl61c3_EOSIN_INTENSITY_SKEWNESS	x
4omp9vbqcdzp_LYMPHO_GRADIENT_INDEX
4omp9vbqcdzp_MEAN_LYMPHO_DENSITY
4omp9vbqcdzp_MAX_LYMPHO_DENSITY
4omp9vbqcdzp_MIN_LYMPHO_DENSITY
4omp9vbqcdzp_STD_LYMPHO_DENSITY
4qgb2yghxde5_WTI
4qgb2yghxde5_MAX_DISTANCE
546dlu4693m9_BLEB_FREQUENCY
546dlu4693m9_MEAN_BLEBS_PER_CELL
546dlu4693m9_STD_BLEBS_PER_CELL
5hiiozwsvdli_MEAN_TEXTURE_DIVERGENCE	x
5hiiozwsvdli_MAX_TEXTURE_DIVERGENCE	x
5hiiozwsvdli_MEDIAN_CORE_GRANULARITY	x
5hiiozwsvdli_MEDIAN_PERIPHERY_GRANULARITY	x
6f74bdc3jgw0_FRACTAL_DIM_MEAN
6f74bdc3jgw0_FRACTAL_DIM_MEDIAN
6f74bdc3jgw0_FRACTAL_DIM_STD
6f74bdc3jgw0_FRACTAL_DIM_MIN
6f74bdc3jgw0_FRACTAL_DIM_MAX
7kok4ofq4bbd_CLUSTER1_MEAN_INTENSITY	x
7kok4ofq4bbd_CLUSTER2_MEAN_INTENSITY	x
7kok4ofq4bbd_CLUSTER_INTENSITY_STD	x
7wi2iaqu07di_EOSINOPHIL_BILOBATION_DEVIATION_MEAN
7wi2iaqu07di_EOSINOPHIL_BILOBATION_DEVIATION_STD
7wi2iaqu07di_EOSINOPHIL_BILOBATION_DEVIATION_MIN
7wi2iaqu07di_EOSINOPHIL_BILOBATION_DEVIATION_MAX
7zhu7bue40a7_LATTICE_FORMATION_INDEX
7zhu7bue40a7_REGULARITY_SCORE
7zhu7bue40a7_CONNECTIVITY_SCORE
7zhu7bue40a7_MEAN_EDGE_LENGTH_UM
7zhu7bue40a7_STD_EDGE_LENGTH_UM
7zhu7bue40a7_AVG_NODE_DEGREE
7zl55ylus53w_TUMOR_FIBRO_CONTACT_PROP
8g7t4mgy4su3_TUMOR_DENSITY
8g7t4mgy4su3_LYMPHOCYTE_DENSITY
8g7t4mgy4su3_MACROPHAGE_DENSITY
8g7t4mgy4su3_AVG_TUMOR_LYMPHO_DIST
8g7t4mgy4su3_AVG_TUMOR_MACRO_DIST
8g7t4mgy4su3_IMMUNE_EVASION_SCORE
8t7xnfi97rw0_CONVERGENCE_SCORE
8t7xnfi97rw0_MEAN_VECTOR_X
8t7xnfi97rw0_MEAN_VECTOR_Y
9dbi53ksda9q_FIBROBLAST_STROMAL_COMPACTION_INDEX
9dbi53ksda9q_FIBROBLAST_DENSITY_PER_UM2
9dbi53ksda9q_MEAN_CLUSTER_AREA_UM2
9jvro5r6lyat_TUMOR_AREA_UM2	x
9vnmzkmoss74_ENGULFMENT_INDEX	x
a5p69n9ja6ap_MACROPHAGE_ELONGATION_MEAN
a5p69n9ja6ap_MACROPHAGE_ELONGATION_SD
a5p69n9ja6ap_MACROPHAGE_ELONGATION_MIN
a5p69n9ja6ap_MACROPHAGE_ELONGATION_MAX
aj3ptmksxe7y_DISCONTINUITY_INDEX
anh6n7rzeolv_GOLGI_PROMINENCE_SCORE	x
asoy6n1j7u4c_ENTANGLEMENT_INDEX
asoy6n1j7u4c_AVG_TORTUOSITY
b16szz5zpcvb_SHANNON_ENTROPY
b16szz5zpcvb_MAX_SUBCLONE_PROPORTION
b16szz5zpcvb_MIN_SUBCLONE_PROPORTION
b16szz5zpcvb_MEAN_CELL_COMPACTNESS
b1apmb2q2o2v_BRIDGING_INDEX
b1apmb2q2o2v_MEAN_BRIDGE_DISTANCE_UM
bgew6kslidda_FRAGMENTATION_INDEX
buly5aezuq1y_TUMOR_CELL_IRREGULARITY_SCORE
buly5aezuq1y_TUMOR_CELL_IRREGULARITY_SD
cfdv0gog3b7l_NUCLEAR_INTENSITY_GRADIENT	x
cfdv0gog3b7l_GRADIENT_R2
cfdv0gog3b7l_MEAN_EDGE_INTENSITY	x
cfdv0gog3b7l_MEAN_CORE_INTENSITY	x
ci0k4ftnhnc1_TRIAD_CONTACT_SCORE
cm62oy8x05s2_MEAN_EOS_TUMOR_DIST
cm62oy8x05s2_MEDIAN_EOS_TUMOR_DIST
cm62oy8x05s2_MIN_EOS_TUMOR_DIST
cm62oy8x05s2_MAX_EOS_TUMOR_DIST
cm62oy8x05s2_STD_EOS_TUMOR_DIST
d0p2056dg4vl_MITOTIC_FREQUENCY	x
d5or6c6xclzq_OVERALL_POLARITY_SCORE
d5or6c6xclzq_LYMPHOCYTE_POLARITY_SCORE
d5or6c6xclzq_PLASMA_POLARITY_SCORE
d5or6c6xclzq_MACROPHAGE_POLARITY_SCORE
d5or6c6xclzq_NEUTROPHIL_POLARITY_SCORE
d5or6c6xclzq_EOSINOPHIL_POLARITY_SCORE
e6irk8erlvyj_TUMOR_CLUSTER_COUNT
e6irk8erlvyj_STROMA_CLUSTER_COUNT
e6irk8erlvyj_TUMOR_MEAN_CLUSTER_SIZE
e6irk8erlvyj_STROMA_MEAN_CLUSTER_SIZE
e6irk8erlvyj_TUMOR_MEAN_CLUSTER_AREA
e6irk8erlvyj_STROMA_MEAN_CLUSTER_AREA
ekzviqtcboel_PERITUMORAL_PLASMA_DENSITY
enbnaeoprjmf_MEAN_POLARITY_DISTORTION
enbnaeoprjmf_MEDIAN_POLARITY_DISTORTION
enbnaeoprjmf_STD_POLARITY_DISTORTION
enbnaeoprjmf_MAX_POLARITY_DISTORTION
fgec4i1ljwnr_ADHESION_PROBABILITY
fgec4i1ljwnr_MEAN_ADHESION_DISTANCE_UM
hbx0izkb5u70_RUFFLING_INDEX_MEAN
hbx0izkb5u70_RUFFLING_INDEX_STD
hbx0izkb5u70_RUFFLING_INDEX_MIN
hbx0izkb5u70_RUFFLING_INDEX_MAX
huamv7hzyd8u_LYMPHOCYTE_SPATIAL_UNIFORMITY_SCORE
i9jt1x7fp6ni_LYMPHO_DEPL_RATIO
i9jt1x7fp6ni_PLASMA_DEPL_RATIO
i9jt1x7fp6ni_MACRO_DEPL_RATIO
i9jt1x7fp6ni_NEUTRO_DEPL_RATIO
i9jt1x7fp6ni_EOSINO_DEPL_RATIO
ipnoosl8ivky_HELICAL_CONVERGENCE_FACTOR
ipnoosl8ivky_MEAN_INTERACTION_DISTANCE_UM
j7jpij09oitl_LYMPH_FIB_RATIO
kdnu6a8nnoh4_ME_COOP_RATIO
kekfwzgc1vzf_IS_TUMOR_CORE
kekns0djxlp0_ORIENTATION_STD_DEG
kvqkdy3yp0h1_FILOPODIAL_INDEX
l46qetz8g9dm_STROMAL_NE_RATIO
m7fhggpq6h5a_SUBREGION_COUNT
m7fhggpq6h5a_MEAN_LYMPHO_AREA_UM2
m7fhggpq6h5a_MEAN_CIRCULARITY
m7fhggpq6h5a_MEAN_DENSITY
m7fhggpq6h5a_TEMPORAL_SURROGATE_INDEX
m7wcf5yk16d6_GRANULE_SPATIAL_DISPERSION_UM	x
m7wcf5yk16d6_GRANULE_INTENSITY_VARIATION	x
m7wcf5yk16d6_COMBINED_DISPERSION_FACTOR	x
nry627bgn553_MIXED_CLUSTER_RATIO
nry627bgn553_AVG_CLUSTER_SIZE
ogf2k1929q38_COLLOCATION_INDEX
p9iwk18gx1j8_MEAN_DISTANCE_UM
p9iwk18gx1j8_MEDIAN_DISTANCE_UM
p9iwk18gx1j8_MIN_DISTANCE_UM
p9iwk18gx1j8_MAX_DISTANCE_UM
p9iwk18gx1j8_STD_DISTANCE_UM
pk97k70nnq5q_PLASMA_CELL_ANISOTROPY_MEAN
pk97k70nnq5q_PLASMA_CELL_ANISOTROPY_SD
pk97k70nnq5q_PLASMA_CELL_ANISOTROPY_MIN
pk97k70nnq5q_PLASMA_CELL_ANISOTROPY_MAX
pttgx6d8zkju_TUMOR_BUDDING_INDEX
pttgx6d8zkju_MEAN_BUD_DISTANCE_UM
qik3pcc9rwk9_HOTSPOT_PROPORTION
qik3pcc9rwk9_MEAN_NUCLEAR_AREA_UM2
r65d7exty0n5_GAP_HETEROGENEITY_SCORE
r65d7exty0n5_MEAN_GAP_DISTANCE_UM
r65d7exty0n5_STD_GAP_DISTANCE_UM
r65d7exty0n5_MIN_GAP_DISTANCE_UM
r65d7exty0n5_MAX_GAP_DISTANCE_UM
rcil37000fw8_BLEB_FREQUENCY
rcil37000fw8_MEAN_CONVEXITY_RATIO
rcil37000fw8_SD_CONVEXITY_RATIO
rjni1pb4ja4a_MEAN_BLEBBING_INDEX
rjni1pb4ja4a_SD_BLEBBING_INDEX
rjni1pb4ja4a_MAX_BLEBBING_INDEX
s0gc176ao7c4_AVG_NEUTROPHIL_DENSITY
s0gc176ao7c4_MARGIN_IRREGULARITY_INDEX
s0gc176ao7c4_EROSION_SCORE
setv5642bhib_MEAN_PLASMA_CELLS_PER_ZONE
setv5642bhib_MEAN_PLASMA_DENSITY_PER_ZONE
setv5642bhib_MEAN_PLASMA_NN_DIST
sr9tmf7aldah_VACUOLE_INDEX	x
sr9tmf7aldah_MEAN_VACUOLE_AREA_UM2	x
t5j4xihitr5y_CHROMATIN_UNIFORMITY_MEAN	x
t5j4xihitr5y_CHROMATIN_UNIFORMITY_SD	x
t5j4xihitr5y_CHROMATIN_SYMMETRY_SCORE	x
umzmyafid66j_BARRIER_DENSITY_MEAN
umzmyafid66j_BARRIER_DENSITY_MAX
umzmyafid66j_BARRIER_DENSITY_STD
uqi9h9gb75u2_ASYMMETRY_INDEX
uqi9h9gb75u2_MAX_MIN_RATIO
urig21w4ab21_MEAN_DEGRANULATION_TUMOR_OVERLAP
urig21w4ab21_MAX_DEGRANULATION_TUMOR_OVERLAP
urig21w4ab21_STD_DEGRANULATION_TUMOR_OVERLAP
uycmsvecwb4g_LM_ADJACENCY_RATIO
uz1pgqa1u9k1_MEAN_MITO_SCORE	x
uz1pgqa1u9k1_MEDIAN_MITO_SCORE	x
uz1pgqa1u9k1_SD_MITO_SCORE	x
vm0hzhvi7g62_MEAN_LOBE_COUNT
vm0hzhvi7g62_MEAN_IRREGULARITY_INDEX
vm0hzhvi7g62_MEAN_COMPLEXITY_SCORE
vsee52flg0b4_BRIDGING_RATIO
vsee52flg0b4_MEAN_BRIDGE_DISTANCE_UM
woxlvu8ngaa7_COLLABORATION_INDEX
y8dhnwb45gnj_MEAN_GRANULARITY	x
y8dhnwb45gnj_SD_GRANULARITY	x
y8dhnwb45gnj_VARIATION_COEFFICIENT	x
y9vgcyprsj9r_MICRO_LUMEN_INDEX_PER_MM2
yedb9ik4nimn_STROMAL_IMMUNE_DIVERSITY
zdqpczi83kiv_EMT_SCORE_MEAN
zdqpczi83kiv_EMT_SCORE_STD
zdqpczi83kiv_ASPECT_RATIO_MEAN
zdqpczi83kiv_ROUNDNESS_MEAN
ze5y8vt7fsxr_MEDIAN_TL_DISTANCE
ze5y8vt7fsxr_MEAN_TL_DISTANCE
ze5y8vt7fsxr_STD_TL_DISTANCE
ze5y8vt7fsxr_HIGH_DEVIATION
zindts95vrfa_PLASMA_CELL_VARIATION_INDEX
zlzt4yp6vaia_POLARIZATION_INDEX
zlzt4yp6vaia_MEAN_AREA_UM2
zlzt4yp6vaia_MEAN_CIRCULARITY
zz1vs1fmv9xw_MEAN_NUCLEUS_CYTOPLASM_RATIO
zz1vs1fmv9xw_SD_NUCLEUS_CYTOPLASM_RATIO

## Sheet: Table S4
Table S4. List of parameters for analysis of correlation with clinicopathological variables and predictive biomarkers (decorrelation threshold 0.90)
051edvdwzu6d_AVG_GIANT_MAC_AREA_UM2
051edvdwzu6d_AVG_TUMOR_DISTANCE_UM
094tbl12fffo_MEAN_CYTOPLASMIC_BASOPHILIA
094tbl12fffo_SD_CYTOPLASMIC_BASOPHILIA
09oganc9lq1b_GRADIENT_INTERCEPT
09oganc9lq1b_GRADIENT_R_SQUARED
09oganc9lq1b_MAX_TUMOR_GRADIENT
09oganc9lq1b_MEAN_TUMOR_GRADIENT
09t5d9fkl0s6_MAX_TUMOR_TO_OTHER_RATIO
09t5d9fkl0s6_MEAN_TUMOR_TO_OTHER_RATIO
09t5d9fkl0s6_MIN_TUMOR_TO_OTHER_RATIO
0deksrl5dju0_TNP_RATIO
0fuzp53opov4_CYTOPLASM_BASOPHILIA_MEAN
0fuzp53opov4_CYTOPLASM_BASOPHILIA_STD
0gxw2j7vlde8_FRACTION_ALIGNED_CELLS
0gxw2j7vlde8_MEAN_ALIGNMENT_ANGLE
0gxw2j7vlde8_MEAN_DISTANCE_TO_CLUSTER
0gxw2j7vlde8_STD_ALIGNMENT_ANGLE
0gyycvnhqc3z_VARIANCE_NT_RATIO
0hcs9p05obsh_TUMOR_EDGE_TRANSITION_INDEX
0nafkdj0yzad_MEAN_AREA_UM2
0nafkdj0yzad_PLEOMORPHISM_SCORE
0ol12y8sm2fg_NUCLEAR_IRREGULARITY_MAX
0ol12y8sm2fg_NUCLEAR_IRREGULARITY_MIN
0qvjnks544pk_TUMOR_TO_IMMUNE_RATIO
0slldfjtvc0p_CO_CLUSTERING_INDEX
0xy34rnm3utq_AVG_DISTANCE_UM
0xy34rnm3utq_COLOCALIZATION_INDEX
0yj6dlmloe3x_MEAN_VACUOLES_PER_CELL
0yj6dlmloe3x_MEAN_VACUOLE_AREA_UM2
0yj6dlmloe3x_VACUOLATION_FREQUENCY
0zfplwl3g9vm_PLASMA_NUCLEAR_ECCENTRICITY
12eyvvxtixgy_COMPOSITE_SCORE
14eonjjj3d4i_MEAN_CORRALLING_FACTOR
14eonjjj3d4i_MEAN_RING_THICKNESS_MICRONS
17olz8zlao69_EOSINO_CLEARING_FRACTION
17olz8zlao69_FIBRO_CLEARING_FRACTION
17olz8zlao69_MACRO_CLEARING_FRACTION
17olz8zlao69_PLASMA_CLEARING_FRACTION
17olz8zlao69_TUMOR_CLEARING_FRACTION
18emi7f3skx6_MAX_COCLUSTER_DENSITY
18emi7f3skx6_MEAN_COCLUSTER_DENSITY
18emi7f3skx6_PERCENT_CELLS_IN_CLUSTERS
1i39mtnj4oa6_MACRO_SPECKLE_CONTRAST_MEAN
1i39mtnj4oa6_MACRO_SPECKLE_CONTRAST_VAR
1i39mtnj4oa6_PLASMA_SPECKLE_CONTRAST_MEAN
1i39mtnj4oa6_PLASMA_SPECKLE_CONTRAST_VAR
1iv4oahx25zs_EOSINO_ELONG_DISP
1iv4oahx25zs_FIBRO_ELONG_DISP
1iv4oahx25zs_LYMPHO_ELONG_DISP
1iv4oahx25zs_MACRO_ELONG_DISP
1iv4oahx25zs_NEUTRO_ELONG_DISP
1iv4oahx25zs_PLASMA_ELONG_DISP
1iv4oahx25zs_TUMOR_ELONG_DISP
1my2c4o8jszj_MAX_SPECKLE_INDEX
1my2c4o8jszj_MEAN_SPECKLE_INDEX
1my2c4o8jszj_SD_SPECKLE_INDEX
1n5felm8naxy_FIBROBLAST_SPINDLE_INDEX_MAX
1n5felm8naxy_FIBROBLAST_SPINDLE_INDEX_MIN
1obt4qu2bans_NETWORK_COMPLEXITY_SCORE
1ox2jkoph1p4_POLARITY_DEVIATION_SCORE
1qmkdkato8bq_HYPOXIA_SCORE_STROMA
1qmkdkato8bq_HYPOXIA_SCORE_TUMOR
1rsunedae44j_MAX_IMMUNE_STRUCTURAL_RATIO
1smqxig1fjic_NE_RATIO
1u7mqo8v1sg3_MEAN_POCKET_AREA_UM2
1u7mqo8v1sg3_SEQUESTRATION_SCORE
210pdq3rjftr_MAX_CHROMATIN_CLUMPING
210pdq3rjftr_MEAN_CHROMATIN_CLUMPING
210pdq3rjftr_MIN_CHROMATIN_CLUMPING
210pdq3rjftr_SD_CHROMATIN_CLUMPING
29px7lf5a3wx_INNER_LAYER_SLACK
29px7lf5a3wx_MEAN_SLACK_RATIO
29px7lf5a3wx_MIDDLE_LAYER_SLACK
29px7lf5a3wx_OUTER_LAYER_SLACK
2iewr5vwzbnt_CONTACT_PROBABILITY
2me4gcbvcwz1_MAX_CHAIN_LENGTH
2me4gcbvcwz1_TUNNELING_SCORE
2pbeobp6dvn1_MIN_NUCLEAR_AREA
2sybw8e945mw_IMMUNE_BOUNDARY_DENSITY
2sybw8e945mw_LYMPHO_BOUNDARY_RATIO
2txrpjgl75eu_ENTROPY_MEAN
2txrpjgl75eu_ENTROPY_STD
324jgf82vbjx_EOSINOPHIL_PCT
32v2q5w03ghp_DIST_TO_CORE
32v2q5w03ghp_EOSINO_AREA_MEAN
32v2q5w03ghp_EOSINO_AREA_STD
32v2q5w03ghp_FIBRO_AREA_MEAN
35jjuutate91_MEAN_NUCLEAR_ORIENTATION
35jjuutate91_STD_NUCLEAR_ORIENTATION
3agbviytdfon_FIBRO_GRADIENT_SLOPE
3agbviytdfon_MACRO_GRADIENT_SLOPE
3agbviytdfon_STD_GRADIENT_SLOPE
3agbviytdfon_TUMOR_GRADIENT_SLOPE
3eq1mpo2lp5t_FIBROBLAST_FRACTAL_DIM_MAX
3eq1mpo2lp5t_FIBROBLAST_FRACTAL_DIM_MEAN
3eq1mpo2lp5t_FIBROBLAST_FRACTAL_DIM_MIN
3k6bidenj9ok_ORIENTATION_ENTROPY
3lsqtllp99st_MAX_LOBE_DISTANCE_UM
3lsqtllp99st_MEDIAN_LOBE_DISTANCE_UM
3lsqtllp99st_MIN_LOBE_DISTANCE_UM
3lsqtllp99st_STD_LOBE_DISTANCE_UM
3udb5gk7vihj_MEAN_COALIGNMENT_SCORE
3x2v3ngl61c3_EOSIN_INTENSITY_SKEWNESS
3x2v3ngl61c3_STD_EOSIN_INTENSITY
3yi5cd0asf6y_MAX_HYPERCHROMASIA
3yi5cd0asf6y_MIN_HYPERCHROMASIA
3yi5cd0asf6y_STD_HYPERCHROMASIA
4138zwcy1x8o_MAJOR_AXIS_CORRELATION
4138zwcy1x8o_MINOR_AXIS_CORRELATION
42kyma4bof9o_MEAN_NUCLEAR_INTENSITY
42kyma4bof9o_SD_NUCLEAR_INTENSITY
43g3vrkosbmf_FUSION_PROPORTION
45mw24q36eza_PLASMA_EOSIN_CV
4721jee2x6ca_CONCURRENCY_HOTSPOT_RATIO
4e99o588p8u9_AVG_NN_DIST_UM
4e99o588p8u9_CONFIG_ENTROPY
4ke9y5huroel_NUCLEOLI_VISIBILITY_EOSINO
4ke9y5huroel_NUCLEOLI_VISIBILITY_MAX
4ke9y5huroel_NUCLEOLI_VISIBILITY_MEAN
4ke9y5huroel_NUCLEOLI_VISIBILITY_MIN
4ke9y5huroel_NUCLEOLI_VISIBILITY_NEUTRO
4ke9y5huroel_NUCLEOLI_VISIBILITY_PLASMA
4ke9y5huroel_NUCLEOLI_VISIBILITY_SD
4m5wd7doqbgz_CV_INFILTRATION_THICKNESS
4m5wd7doqbgz_MEAN_INFILTRATION_THICKNESS
4omp9vbqcdzp_MAX_LYMPHO_DENSITY
4omp9vbqcdzp_MEAN_LYMPHO_DENSITY
4omp9vbqcdzp_MIN_LYMPHO_DENSITY
4qc36pxcas88_TOTAL_COINFILTRATION_RATIO
4qc36pxcas88_TUMOR_COINFILTRATION_RATIO
4qgb2yghxde5_MAX_DISTANCE
4qgb2yghxde5_WTI
4r56uk96xdt3_CV_NUCLEAR_PERIMETER_DIFF
4r56uk96xdt3_MEAN_NUCLEAR_PERIMETER_DIFF
4r56uk96xdt3_SD_NUCLEAR_PERIMETER_DIFF
4s70lwybxyzb_MEAN_RBC_PER_MACROPHAGE
4swhpkih8ntn_COMBINED_SKEWNESS
4swhpkih8ntn_FIBROBLAST_SKEWNESS
4swhpkih8ntn_MACROPHAGE_SKEWNESS
4vco7v980tcs_CONVEXITY_SD
4vco7v980tcs_SOLIDITY_MEAN
4vco7v980tcs_SOLIDITY_SD
4x9275j83oa8_MEAN_PLASMA_INTENSITY
4x9275j83oa8_MEAN_TUMOR_INTENSITY
4x9275j83oa8_TUMOR_PLASMA_INTENSITY_DIFF
4xcvlt7mybkd_VAR_NUCLEOLI_COUNT
4xe2sxdwbfom_MEAN_HOTSPOT_DENSITY
4xe2sxdwbfom_MIN_HOTSPOT_DENSITY
4xe2sxdwbfom_STD_HOTSPOT_DENSITY
4zdvx40r0hmt_PLASMA_ADJ_DENSITY
50m1a00hsphp_CLUSTER_ROUNDNESS_VAR_INDEX
51z9tupmru9x_ATYPICAL_MITOSIS_FRACTION
546dlu4693m9_STD_BLEBS_PER_CELL
5874tj38id16_BALANCED_MITOTIC_INDEX
5874tj38id16_LYMPHO_MITOSIS_INDEX
5874tj38id16_TUMOR_MITOSIS_INDEX
5g20zfr91npg_SKEWNESS_FIBROBLASTS
5g20zfr91npg_SKEWNESS_MACROPHAGES
5g20zfr91npg_SKEWNESS_PLASMA
5gf3vz0hq3nj_TUMOR_IMMUNE_RATIO
5hiiozwsvdli_MAX_TEXTURE_DIVERGENCE
5hiiozwsvdli_MEDIAN_CORE_GRANULARITY
5l3lqo2vfvz6_EOSINOPHIL_MEAN_INTENSITY
5l3lqo2vfvz6_FIBROBLAST_MEAN_INTENSITY
5l3lqo2vfvz6_INTENSITY_DIFFERENCE
5oleffvht0r7_MAX_VACUOLATION_SCORE
5oleffvht0r7_MEAN_VACUOLATION_SCORE
5r8jz0wlkoj3_MEAN_NUCLEAR_AREA
5r8jz0wlkoj3_MIN_NUCLEAR_AREA
5r8jz0wlkoj3_NUCLEAR_SIZE_ENTROPY
5r8jz0wlkoj3_STD_NUCLEAR_AREA
5tl5q88tbcbc_MAX_NUCLEAR_IRREGULARITY
5tl5q88tbcbc_MEAN_NUCLEAR_IRREGULARITY
5tl5q88tbcbc_MEDIAN_NUCLEAR_IRREGULARITY
5tl5q88tbcbc_MIN_NUCLEAR_IRREGULARITY
5x9n4wqjyhoe_GLOBAL_VARIATION_INDEX
5x9n4wqjyhoe_MEAN_LOBE_COUNT_EOSINO
5x9n4wqjyhoe_MEAN_LOBE_COUNT_LYMPHO
5x9n4wqjyhoe_MEAN_LOBE_COUNT_MACRO
5x9n4wqjyhoe_MEAN_LOBE_COUNT_NEUTRO
5x9n4wqjyhoe_MEAN_LOBE_COUNT_PLASMA
60agf3b1031v_COMPOSITE_COARSENESS
60agf3b1031v_EOSINOPHIL_COARSENESS
60agf3b1031v_NEUTROPHIL_COARSENESS
68vixahsk988_FRACTION_ELONGATED_TUMOR
68vixahsk988_MEAN_ASPECT_RATIO
6asxm10225kh_R2_FIBROBLAST
6asxm10225kh_R2_LYMPHOCYTE
6asxm10225kh_R2_MACROPHAGE
6asxm10225kh_R2_NEUTROPHIL
6asxm10225kh_R2_TUMOR
6asxm10225kh_SLOPE_FIBROBLAST
6asxm10225kh_SLOPE_LYMPHOCYTE
6asxm10225kh_SLOPE_MACROPHAGE
6asxm10225kh_SLOPE_TUMOR
6bvjtpe2siin_MEAN_TRIAD_SIZE
6bvjtpe2siin_TRIAD_AREA_FRACTION
6ex81i326gfd_EOSINO_MEAN_ECCENTRICITY
6ex81i326gfd_LYMPHO_MEAN_ECCENTRICITY
6ex81i326gfd_MACRO_MEAN_ECCENTRICITY
6ex81i326gfd_NEUTRO_MEAN_ECCENTRICITY
6ex81i326gfd_WEIGHTED_ECCENTRICITY_SCORE
6f74bdc3jgw0_FRACTAL_DIM_MAX
6f74bdc3jgw0_FRACTAL_DIM_MEDIAN
6f74bdc3jgw0_FRACTAL_DIM_MIN
6f74bdc3jgw0_FRACTAL_DIM_STD
6fjjrnvhn16o_MEAN_BLEBS_PER_CELL
6fpoa2c004jk_MEDIAN_LYMPHO_ROUNDNESS
6fpoa2c004jk_ROUNDNESS_DIFFERENCE
6hfe6isotuym_COEF_VARIATION
6hfe6isotuym_SD_ECCENTRICITY
6ho393hisvgu_MAX_DIVERGENCE_ANGLE
6ho393hisvgu_MEAN_DIVERGENCE_ANGLE
6ho393hisvgu_STD_DIVERGENCE_ANGLE
6j3i4e4fo1wc_AVG_DISTANCE_UM
6j3i4e4fo1wc_WEIGHTED_INFILTRATION_RATIO
6lf4yyiuk0vi_EOSINOPHIL_DENSITY
6lf4yyiuk0vi_MACROPHAGE_DENSITY
6lf4yyiuk0vi_MEAN_FIBROBLAST_ORIENTATION
6lf4yyiuk0vi_MEAN_NUCLEAR_SHAPE_FACTOR
6n7kinb4sekb_MEDIAN_NUCLEOLAR_INDEX
6n7kinb4sekb_SD_NUCLEOLAR_INDEX
6waelwi5u4mj_MAX_MIN_DIST_UM
6waelwi5u4mj_MEAN_MIN_DIST_UM
6waelwi5u4mj_MIN_MIN_DIST_UM
6zakt1v3yswb_COLOCALIZATION_RATIO
7cnctx1v21ov_GIANT_CELL_PROPORTION
7cnctx1v21ov_MEAN_CELL_AREA
7cvsd6q7oukq_E_PACKING_EFFICIENCY
7cvsd6q7oukq_F_PACKING_EFFICIENCY
7cvsd6q7oukq_L_PACKING_EFFICIENCY
7cvsd6q7oukq_M_PACKING_EFFICIENCY
7cvsd6q7oukq_P_PACKING_EFFICIENCY
7cvsd6q7oukq_T_PACKING_EFFICIENCY
7d725uk5is6o_MAX_NUCLEAR_ELONGATION_RATIO
7d725uk5is6o_MEAN_NUCLEAR_ELONGATION_RATIO
7d725uk5is6o_STD_NUCLEAR_ELONGATION_RATIO
7dw7hpgjq5fs_FOLDING_RATIO_MEAN
7dw7hpgjq5fs_FOLDING_RATIO_MIN
7l7dgkhe8uy1_INNER_ZONE_OFFSET_MEAN
7l7dgkhe8uy1_MIDDLE_ZONE_OFFSET_MEAN
7l7dgkhe8uy1_OUTER_ZONE_OFFSET_MEAN
7l7dgkhe8uy1_RADIAL_OFFSET_MEAN
7l7dgkhe8uy1_RADIAL_OFFSET_SD
7pddaht077kg_BUDDING_FREQUENCY
7wi2iaqu07di_EOSINOPHIL_BILOBATION_DEVIATION_MAX
7wi2iaqu07di_EOSINOPHIL_BILOBATION_DEVIATION_MEAN
7wi2iaqu07di_EOSINOPHIL_BILOBATION_DEVIATION_MIN
7wi2iaqu07di_EOSINOPHIL_BILOBATION_DEVIATION_STD
7wm5k1vwmdw0_MAX_DENSITY_GRADIENT
7wm5k1vwmdw0_MEAN_VERTICAL_GRADIENT
7xn60s48whr8_MAX_EOSINOPHIL_GRADIENT_SD
7xn60s48whr8_MEAN_EOSINOPHIL_GRADIENT_SD
7xn60s48whr8_MIN_EOSINOPHIL_GRADIENT_SD
7zhu7bue40a7_AVG_NODE_DEGREE
7zhu7bue40a7_LATTICE_FORMATION_INDEX
7zhu7bue40a7_MEAN_EDGE_LENGTH_UM
7zhu7bue40a7_REGULARITY_SCORE
7zhu7bue40a7_STD_EDGE_LENGTH_UM
7zl55ylus53w_TUMOR_FIBRO_CONTACT_PROP
80miewc127ti_PREVALENCE_INDEX
80miewc127ti_PSEUDO_PROP_EOSINO
80miewc127ti_PSEUDO_PROP_FIBRO
80miewc127ti_PSEUDO_PROP_LYMPHO
80miewc127ti_PSEUDO_PROP_MACRO
80miewc127ti_PSEUDO_PROP_NEUTRO
80miewc127ti_PSEUDO_PROP_PLASMA
80miewc127ti_PSEUDO_PROP_TUMOR
893s7fc1rj9u_MEAN_HIGH_INTENSITY_AREA
893s7fc1rj9u_MEAN_HIGH_INTENSITY_VAR
893s7fc1rj9u_MEAN_HIGH_LOW_RATIO
893s7fc1rj9u_MEAN_LOW_INTENSITY_AREA
8budzj62q1fh_MAX_COLOR_DIFF
8budzj62q1fh_MEAN_COLOR_DIFF
8fbvh6bef9ro_MAX_RING_THICKNESS_UM
8fbvh6bef9ro_MEAN_FIBROBLAST_RING_THICKNESS_UM
8fbvh6bef9ro_MIN_RING_THICKNESS_UM
8fbvh6bef9ro_SD_RING_THICKNESS_UM
8futdknzv3j2_VACUOLATION_FREQUENCY
8g7t4mgy4su3_AVG_TUMOR_LYMPHO_DIST
8g7t4mgy4su3_AVG_TUMOR_MACRO_DIST
8g7t4mgy4su3_IMMUNE_EVASION_SCORE
8g7t4mgy4su3_LYMPHOCYTE_DENSITY
8g7t4mgy4su3_MACROPHAGE_DENSITY
8k6wr72mo91k_GRADIENT_DIFF_BLUE
8k6wr72mo91k_GRADIENT_DIFF_RED
8k6wr72mo91k_LYMPHO_GRADIENT_BLUE
8k6wr72mo91k_LYMPHO_GRADIENT_GREEN
8k6wr72mo91k_LYMPHO_GRADIENT_RED
8k6wr72mo91k_PLASMA_GRADIENT_GREEN
8k6wr72mo91k_PLASMA_GRADIENT_RED
8ki4aha857qf_TEXTURE_CORRELATION
8rl6mo0npsku_STROMAL_MACROPHAGE_DENSITY
8t7xnfi97rw0_CONVERGENCE_SCORE
8t7xnfi97rw0_MEAN_VECTOR_X
8t7xnfi97rw0_MEAN_VECTOR_Y
8vs75ivrtn1e_LYMPHO_NEUTRO_RATIO
8vs75ivrtn1e_LYMPHO_PLASMA_RATIO
8vs75ivrtn1e_PLASMA_BRIGHTNESS
8vs75ivrtn1e_PLASMA_NEUTRO_RATIO
8vs75ivrtn1e_TRICELL_BRIGHTNESS_RATIO
92s60c891loy_CO_OCCURRENCE_SCORE
9dbi53ksda9q_FIBROBLAST_DENSITY_PER_UM2
9dbi53ksda9q_FIBROBLAST_STROMAL_COMPACTION_INDEX
9dbi53ksda9q_MEAN_CLUSTER_AREA_UM2
9ipxjvg9f0bk_CANNIBALISM_INDEX
9jvro5r6lyat_TUMOR_AREA_UM2
9ul3s96b7tnl_AVG_CIRCULARITY_MACROPHAGES
9ul3s96b7tnl_CIRCULARITY_DIFFERENCE
9vnmzkmoss74_ENGULFMENT_INDEX
9zc93d20j4to_F_CELL_TENSION
9zc93d20j4to_L_CELL_TENSION
9zc93d20j4to_MAX_TENSION
9zc93d20j4to_M_CELL_TENSION
9zc93d20j4to_N_CELL_TENSION
9zc93d20j4to_P_CELL_TENSION
9zc93d20j4to_STD_TENSION
a0nmxb7j7r5k_MEDIAN_NEUTROPHIL_FIBROBLAST_NUCLEAR_ASPECT_RATIO
a1r4lnoz372o_ASPECT_RATIO_DIFFERENCE
a1r4lnoz372o_FIBRO_MEAN_ASPECT_RATIO
a1r4lnoz372o_TUMOR_MEAN_ASPECT_RATIO
a5p69n9ja6ap_MACROPHAGE_ELONGATION_MAX
a5p69n9ja6ap_MACROPHAGE_ELONGATION_MIN
a5p69n9ja6ap_MACROPHAGE_ELONGATION_SD
a69txy8bjd67_CLOCKFACE_SECTOR_STDEV
a69txy8bjd67_CLOCKFACE_UNIFORMITY_SCORE
a7k4x8wxmdm9_MEDIAN_MACRO_FIBRO_EOSIN_RATIO
agc9cmi0wbtb_MEDIAN_MIN_DIST_UM
anh6n7rzeolv_GOLGI_PROMINENCE_SCORE
aoo3l9l96i47_NET_FORMATION_INDEX
apektun7edg5_BLEB_FREQ_E_CELLS
apektun7edg5_BLEB_FREQ_L_CELLS
apektun7edg5_BLEB_FREQ_N_CELLS
apektun7edg5_BLEB_FREQ_P_CELLS
apektun7edg5_BLEB_FREQ_STROMA
asoy6n1j7u4c_AVG_TORTUOSITY
asoy6n1j7u4c_ENTANGLEMENT_INDEX
b16szz5zpcvb_MAX_SUBCLONE_PROPORTION
b16szz5zpcvb_MEAN_CELL_COMPACTNESS
b16szz5zpcvb_SHANNON_ENTROPY
b1apmb2q2o2v_BRIDGING_INDEX
b1apmb2q2o2v_MEAN_BRIDGE_DISTANCE_UM
b9mdtdnze212_FIBROBLAST_EOSINOPHIL_RATIO
bb0rcp9nz60b_SCALLOPING_FREQ_SD
bb40vn0ypt7n_MAX_CORRIDOR_CURVATURE_SD
bb40vn0ypt7n_MEAN_CORRIDOR_CURVATURE_SD
bgew6kslidda_FRAGMENTATION_INDEX
blu695zg2zhe_MEDIAN_EOSINOPHIL_DIST_UM
blu695zg2zhe_MEDIAN_FIBROBLAST_DIST_UM
blu695zg2zhe_RATIO_EOSIN_FIBRO_DIST
bn6z5yjtblnc_RD_ERROR_CONNECTIVE
bn6z5yjtblnc_RD_ERROR_EOSINOPHIL
bn6z5yjtblnc_RD_ERROR_EPITHELIAL
bn6z5yjtblnc_RD_ERROR_LYMPHOCYTE
bn6z5yjtblnc_RD_ERROR_MACROPHAGE
bn6z5yjtblnc_RD_ERROR_NEUTROPHIL
bn6z5yjtblnc_RD_ERROR_PLASMA
bp3ntrumhx3t_PINCH_POINT_PROPORTION
c525ut90puqm_AGGREGATION_PROBABILITY
c9a1cel0ln1s_HYPERCHROM_FRAC_EOSINO
c9a1cel0ln1s_HYPERCHROM_FRAC_LYMPHO
c9a1cel0ln1s_HYPERCHROM_FRAC_MACRO
c9a1cel0ln1s_HYPERCHROM_FRAC_NEUTRO
c9a1cel0ln1s_HYPERCHROM_FRAC_PLASMA
cavupnbujvz0_GRANULOCYTE_DENSITY
cavupnbujvz0_MARGIN_AREA
cavupnbujvz0_STROMAL_DENSITY
cdn7usdxh93a_NORMALIZED_TRIPLET_INDEX
cdn7usdxh93a_TRIPLET_DENSITY
cfdv0gog3b7l_GRADIENT_R2
cfdv0gog3b7l_NUCLEAR_INTENSITY_GRADIENT
ci0k4ftnhnc1_TRIAD_CONTACT_SCORE
ci2yirhytzio_FRACTION_CLUSTERED
cm62oy8x05s2_MEDIAN_EOS_TUMOR_DIST
cm84sr2kmet5_MEDIAN_ROUNDNESS_DIFF
cncgcmauoxfn_MEAN_NUCLEUS_INTENSITY
coamj9uz943s_APOPTOTIC_RATE
cpzakh6nv1ya_FIBROBLAST_PROXIMITY_INDEX_MEAN
cpzakh6nv1ya_FIBROBLAST_PROXIMITY_INDEX_STD
cr15xd0yr39d_FIBROBLAST_DENSITY_GRADIENT
cr15xd0yr39d_MAX_FIBROBLAST_DENSITY
cr15xd0yr39d_MEAN_FIBROBLAST_DENSITY
crxqjsghlna4_FUSION_RATIO
cso3gntgtfnn_EXPECTED_MEDIAN_DIST_UM
cso3gntgtfnn_OBSERVED_MEDIAN_DIST_UM
cso3gntgtfnn_REPULSION_INDEX
ctk5c7hwx2d2_EOSINO_AXIS_RATIO_IQR
ctk5c7hwx2d2_LYMPHO_AXIS_RATIO_IQR
ctk5c7hwx2d2_MACRO_AXIS_RATIO_IQR
ctk5c7hwx2d2_NEUTRO_AXIS_RATIO_IQR
ctk5c7hwx2d2_PLASMA_AXIS_RATIO_IQR
d0p2056dg4vl_MITOTIC_FREQUENCY
d103nxwtuq5y_BRIDGING_RATIO
d1yteqtqdw85_MAX_BRIDGING_DISTANCE_UM
d1yteqtqdw85_MIN_BRIDGING_DISTANCE_UM
d5or6c6xclzq_EOSINOPHIL_POLARITY_SCORE
d5or6c6xclzq_LYMPHOCYTE_POLARITY_SCORE
d5or6c6xclzq_MACROPHAGE_POLARITY_SCORE
d5or6c6xclzq_NEUTROPHIL_POLARITY_SCORE
d5or6c6xclzq_OVERALL_POLARITY_SCORE
d5or6c6xclzq_PLASMA_POLARITY_SCORE
d7jamvsj0oyo_MEAN_TEXTURE_DIFF
d7jamvsj0oyo_STD_TEXTURE_DIFF
dkzv8k4o7j0u_TUMOR_LYMPHO_MIN_DIST_MEAN
dmp42vhjm3j0_MAX_MUCIN_PROPORTION
dmp42vhjm3j0_MEDIAN_MUCIN_PROPORTION
dmp42vhjm3j0_SD_MUCIN_PROPORTION
dn2ncx5w1z8b_CENTROID_DIST_VAR_UM
do0xj537ecm3_EOSINOPHIL_CV
do0xj537ecm3_FIBROBLAST_CV
do0xj537ecm3_MEAN_EOSINOPHIL_AREA
do0xj537ecm3_MEAN_FIBROBLAST_AREA
dqfjymymxaro_LYMPHOCYTE_PERIMETER_VARIANCE
dqfjymymxaro_PLASMA_PERIMETER_VARIANCE
dsowqid8zsrr_RIPPLE_INDEX_CONNECTIVE
dsowqid8zsrr_RIPPLE_INDEX_EOSINO
dsowqid8zsrr_RIPPLE_INDEX_LYMPHO
dsowqid8zsrr_RIPPLE_INDEX_MACRO
dsowqid8zsrr_RIPPLE_INDEX_NEUTRO
dsowqid8zsrr_RIPPLE_INDEX_PLASMA
dsowqid8zsrr_RIPPLE_INDEX_TUMOR
e0teoez7asls_MEDIAN_ELONGATION_RATIO
e1lt0d8d82px_COLOR_UNIFORMITY_SCORE
e1lt0d8d82px_FIBRO_B_STD
e1lt0d8d82px_FIBRO_G_STD
e1lt0d8d82px_FIBRO_R_STD
e1lt0d8d82px_MACRO_B_STD
e1lt0d8d82px_MACRO_R_STD
e4poglf4h65x_SYNERGY_SCORE
e6irk8erlvyj_STROMA_MEAN_CLUSTER_AREA
e6irk8erlvyj_STROMA_MEAN_CLUSTER_SIZE
e6irk8erlvyj_TUMOR_CLUSTER_COUNT
e6irk8erlvyj_TUMOR_MEAN_CLUSTER_AREA
e6irk8erlvyj_TUMOR_MEAN_CLUSTER_SIZE
eg19h4nw4205_PERCENTAGE_RUSSELL_POSITIVE
ekzviqtcboel_PERITUMORAL_PLASMA_DENSITY
enbnaeoprjmf_MAX_POLARITY_DISTORTION
enbnaeoprjmf_MEAN_POLARITY_DISTORTION
enbnaeoprjmf_STD_POLARITY_DISTORTION
eo28emi6wsrp_STD_RED_INTENSITY
eql5q5i4mabl_MAX_NUCLEAR_COLOR_DIFF
eql5q5i4mabl_MIN_NUCLEAR_COLOR_DIFF
eql5q5i4mabl_SD_NUCLEAR_COLOR_DIFF
erx9arvi9vex_PROP_TUMOR_MACRO_COLOC
ez0yjvi6mnpw_MEF_TRIAD_DENSITY
ez0yjvi6mnpw_MEF_TRIAD_MEAN_DIST
f0imvbbwmal3_ORIENTATION_COHERENCE_SCORE
f0imvbbwmal3_SD_ANGLE_DIFFERENCE
f72d4lasqhj3_DERIVED_PERIMETER_DIFFERENCE
f72d4lasqhj3_MEAN_PERIMETER_NEUTROPHILS
f72d4lasqhj3_MEAN_PERIMETER_PLASMA
f8xeja7mayfv_MAX_CLUSTER_SHAPE_COMPLEXITY
fgec4i1ljwnr_ADHESION_PROBABILITY
fgec4i1ljwnr_MEAN_ADHESION_DISTANCE_UM
fmwyw3uxvqko_AVG_FIBROBLAST_MACROPHAGE_DIST
fmwyw3uxvqko_AVG_TUMOR_FIBROBLAST_DIST
fmwyw3uxvqko_AVG_TUMOR_MACROPHAGE_DIST
fmwyw3uxvqko_PV_FIBROBLAST_DENSITY
fmwyw3uxvqko_PV_TUMOR_DENSITY
fmwyw3uxvqko_TRI_CELL_SYNERGY_INDEX
fuq5u2lwticv_SPATIAL_ENTROPY
fvkmkinmw8u5_MAX_NUCLEAR_SEGMENTATION
fvkmkinmw8u5_MEAN_NUCLEAR_SEGMENTATION
fvkmkinmw8u5_MEDIAN_NUCLEAR_SEGMENTATION
fvkmkinmw8u5_MIN_NUCLEAR_SEGMENTATION
fvkmkinmw8u5_STD_NUCLEAR_SEGMENTATION
fvkwnltk02g6_HYPERFISSION_RATIO
fwor219jk1ib_SD_PROTRUSIONS_PER_CELL
g133hv06behu_CORRELATION_COEFF
g15dokr783mt_PEAK_DIST_FIBRO_EOSINO
g15dokr783mt_PEAK_DIST_FIBRO_MACRO
g15dokr783mt_PEAK_DIST_FIBRO_TUMOR
g2t6jgej14st_CORRELATION_STD
g2t6jgej14st_MAX_CORRELATION
g2t6jgej14st_TEXTURE_CONVERGENCE_SCORE
g30tqbp1b8bm_MAX_LYMPHO_DIST_UM
g30tqbp1b8bm_MAX_PLASMA_DIST_UM
g30tqbp1b8bm_MEAN_PLASMA_DIST_UM
g30tqbp1b8bm_MIN_LYMPHO_DIST_UM
g30tqbp1b8bm_MIN_PLASMA_DIST_UM
g30tqbp1b8bm_STD_LYMPHO_DIST_UM
g30tqbp1b8bm_STD_PLASMA_DIST_UM
g33cixg6wjh0_MEAN_PLEOMORPHISM
g33cixg6wjh0_MORANS_I
g33cixg6wjh0_SD_PLEOMORPHISM
g45tqhgxrmj0_STD_ASYMMETRY_RATIO
g4v13u4p0ra4_MAX_EOSINOPHIL_ROUNDNESS
g4v13u4p0ra4_MIN_EOSINOPHIL_ROUNDNESS
g4v13u4p0ra4_STD_EOSINOPHIL_ROUNDNESS
g7d6fxkxywys_MAX_COMPLEXITY_INDEX
g7d6fxkxywys_MEDIAN_COMPLEXITY_INDEX
g7d6fxkxywys_STD_COMPLEXITY_INDEX
ga5hvvnsmng3_F_NUCLEAR_GRANULARITY
ga5hvvnsmng3_GRANULARITY_CONTRAST_SCORE
ga5hvvnsmng3_L_NUCLEAR_GRANULARITY
ga5hvvnsmng3_M_NUCLEAR_GRANULARITY
ga5hvvnsmng3_P_NUCLEAR_GRANULARITY
gc3787ob1dag_LYMPHO_HOTSPOT_DENSITY
gc3787ob1dag_STD_HOTSPOT_SIZE
gdjsgkvaev88_F_CYTO_NUCLEAR_RATIO_SD
gdjsgkvaev88_L_CYTO_NUCLEAR_RATIO_MEAN
gdjsgkvaev88_L_CYTO_NUCLEAR_RATIO_SD
gdjsgkvaev88_M_CYTO_NUCLEAR_RATIO_SD
gdjsgkvaev88_N_CYTO_NUCLEAR_RATIO_MEAN
gdjsgkvaev88_N_CYTO_NUCLEAR_RATIO_SD
gdjsgkvaev88_P_CYTO_NUCLEAR_RATIO_SD
gdjsgkvaev88_T_CYTO_NUCLEAR_RATIO_SD
ggnwbvkbyml5_PHASE_SEP_STRENGTH
ggnwbvkbyml5_STD_LOCAL_SEGREGATION
gjldjt9i4u3g_MACRO_LYMPHO_ASPECT_RATIO_DIFF
gl6ktgrh39ja_LYMPHO_ER_EXPANSION_SCORE_MEDIAN
gl6ktgrh39ja_LYMPHO_ER_EXPANSION_SCORE_STD
gukfxd2coi0z_MEAN_FIBROBLAST_CONTRAST
gukfxd2coi0z_MEAN_MACROPHAGE_CONTRAST
gukfxd2coi0z_MEAN_NEUTROPHIL_CONTRAST
gukfxd2coi0z_NUCLEAR_CONTRAST_STD
gukqrbvah70c_INFILTRATION_SYNERGY_INDEX
gv72hx3t51nv_MEAN_EOSINOPHIL_ANGLE
gv72hx3t51nv_MEAN_MACROPHAGE_ANGLE
gv72hx3t51nv_ORIENTATION_DIFFERENCE
gwpughdydiox_APOPTOTIC_PREVALENCE
h1cqngwanmqe_K_IMMUNE_TO_TUMOR
h2e3hdfif0vc_NUCLEAR_SIZE_SKEWNESS
h9mbxunm5jp8_BRANCHING_COMPLEXITY_SD
h9mbxunm5jp8_BRANCH_POINTS_PER_PERIMETER_MEAN
h9mbxunm5jp8_MAX_BRANCHING_SCORE
hbx0izkb5u70_RUFFLING_INDEX_MAX
hbx0izkb5u70_RUFFLING_INDEX_MIN
hbx0izkb5u70_RUFFLING_INDEX_STD
hcewjex44zyl_MAX_CYTO_NUCLEAR_RATIO
hcewjex44zyl_MIN_CYTO_NUCLEAR_RATIO
hfn2emann5uj_FIBROBLAST_PLASMA_CV
hfn2emann5uj_INFILTRATION_ZONE_AREA
ho3opbnxudic_FIBROBLAST_FRACTAL_DIM
ho3opbnxudic_MEDIAN_FRACTAL_DIM
ho3opbnxudic_TUMOR_FRACTAL_DIM
hr50xnqs5i02_FIBROBLAST_NEUTROPHIL_AXIS_RATIO
hr50xnqs5i02_MEDIAN_FIBROBLAST_AXIS_LENGTH
hr50xnqs5i02_MEDIAN_NEUTROPHIL_AXIS_LENGTH
hs8n69jvwl3c_BRIDGING_INDEX
hs8n69jvwl3c_MEDIAN_BRIDGE_LENGTH_UM
huamv7hzyd8u_LYMPHOCYTE_SPATIAL_UNIFORMITY_SCORE
i1fmddkrjxoz_MEDIAN_SYNERGY_INDEX
i8krlu90vzlg_STD_ORIENTATION
i952pb8q43kd_FIBRO_DENSITY_BIN1
i952pb8q43kd_FIBRO_DENSITY_BIN2
i952pb8q43kd_FIBRO_DENSITY_BIN3
i952pb8q43kd_FIBRO_DENSITY_BIN4
i952pb8q43kd_FIBRO_DENSITY_BIN5
i952pb8q43kd_MACRO_DENSITY_BIN1
i952pb8q43kd_MACRO_DENSITY_BIN2
i952pb8q43kd_MACRO_DENSITY_BIN4
i952pb8q43kd_MACRO_DENSITY_BIN5
i952pb8q43kd_NEUTRO_DENSITY_BIN4
i952pb8q43kd_NEUTRO_DENSITY_BIN5
i9jt1x7fp6ni_EOSINO_DEPL_RATIO
i9jt1x7fp6ni_LYMPHO_DEPL_RATIO
i9jt1x7fp6ni_MACRO_DEPL_RATIO
i9jt1x7fp6ni_NEUTRO_DEPL_RATIO
i9jt1x7fp6ni_PLASMA_DEPL_RATIO
ieq1ijotl1ov_NC_RATIO_STD
iib1gj61twct_ABSOLUTE_DIFFERENCE
iib1gj61twct_NEUTROPHIL_FRACTION
ijw7ae22b1px_TRANSFORMATION_INDEX
ik8qe8kxy4s6_MEAN_STROMAL_INTENSITY
inwt107ba24a_MEAN_NUCLEAR_IRREGULARITY
inwt107ba24a_STD_NUCLEAR_IRREGULARITY
ipdc69iz50h8_EOSINO_FRAG_SCORE
ipdc69iz50h8_FIBRO_FRAG_SCORE
ipdc69iz50h8_LYMPHO_FRAG_SCORE
ipdc69iz50h8_MACRO_FRAG_SCORE
ipdc69iz50h8_NEUTRO_FRAG_SCORE
ipdc69iz50h8_PLASMA_FRAG_SCORE
ipdc69iz50h8_TUMOR_FRAG_SCORE
ipnoosl8ivky_HELICAL_CONVERGENCE_FACTOR
ipnoosl8ivky_MEAN_INTERACTION_DISTANCE_UM
ipy2a4r7ntfx_SYNERGY_INDEX
isw6w97iy0po_DEGENERATION_PROB_MEAN
isw6w97iy0po_DEGENERATION_PROB_STD
itqudz8fop31_MEDIAN_DIST_TO_TRIPLE_CENTER_UM
iug1rhficsc1_PLASMA_NEUTROPHIL_RATIO
iug1rhficsc1_PLASMA_NEUTROPHIL_RATIO_STROMA
iug1rhficsc1_PLASMA_NEUTROPHIL_RATIO_TUMOR
j5mk3xdd8udl_MAX_ALIGNMENT_ANGLE
j5mk3xdd8udl_MEDIAN_ALIGNMENT_ANGLE
j5mk3xdd8udl_STD_ALIGNMENT_ANGLE
j783uunl8wxh_MEAN_APOPTOTIC_SCORE
j783uunl8wxh_MEDIAN_APOPTOTIC_SCORE
j783uunl8wxh_STD_APOPTOTIC_SCORE
j7jpij09oitl_LYMPH_FIB_RATIO
j9rmcueww10d_MAX_NICHE_OVERLAP
j9rmcueww10d_STD_NICHE_OVERLAP
jd74w2s8s3c0_SD_HEMOSIDERIN_INDEX
jtzhp327hy9v_ZONE1_F_MEAN_CIRC
jtzhp327hy9v_ZONE1_F_MEAN_PERIM
jtzhp327hy9v_ZONE1_F_STD_AREA
jtzhp327hy9v_ZONE1_F_STD_CIRC
jtzhp327hy9v_ZONE1_F_STD_PERIM
jtzhp327hy9v_ZONE1_L_MEAN_CIRC
jtzhp327hy9v_ZONE1_L_MEAN_PERIM
jtzhp327hy9v_ZONE1_L_STD_CIRC
jtzhp327hy9v_ZONE1_L_STD_PERIM
jtzhp327hy9v_ZONE1_T_MEAN_CIRC
jtzhp327hy9v_ZONE1_T_MEAN_PERIM
jtzhp327hy9v_ZONE1_T_STD_AREA
jtzhp327hy9v_ZONE1_T_STD_CIRC
jtzhp327hy9v_ZONE2_F_MEAN_AREA
jtzhp327hy9v_ZONE2_F_MEAN_CIRC
jtzhp327hy9v_ZONE2_F_STD_AREA
jtzhp327hy9v_ZONE2_F_STD_CIRC
jtzhp327hy9v_ZONE2_F_STD_PERIM
jtzhp327hy9v_ZONE2_L_MEAN_AREA
jtzhp327hy9v_ZONE2_L_MEAN_CIRC
jtzhp327hy9v_ZONE2_L_STD_AREA
jtzhp327hy9v_ZONE2_L_STD_CIRC
jtzhp327hy9v_ZONE2_T_STD_CIRC
jtzhp327hy9v_ZONE3_F_MEAN_CIRC
jtzhp327hy9v_ZONE3_F_MEAN_PERIM
jtzhp327hy9v_ZONE3_F_STD_AREA
jtzhp327hy9v_ZONE3_F_STD_CIRC
jtzhp327hy9v_ZONE3_F_STD_PERIM
jtzhp327hy9v_ZONE3_L_MEAN_CIRC
jtzhp327hy9v_ZONE3_L_MEAN_PERIM
jtzhp327hy9v_ZONE3_L_STD_CIRC
jtzhp327hy9v_ZONE3_L_STD_PERIM
jtzhp327hy9v_ZONE3_T_STD_AREA
jtzhp327hy9v_ZONE3_T_STD_CIRC
jtzhp327hy9v_ZONE4_F_MEAN_CIRC
jtzhp327hy9v_ZONE4_F_MEAN_PERIM
jtzhp327hy9v_ZONE4_F_STD_AREA
jtzhp327hy9v_ZONE4_F_STD_CIRC
jtzhp327hy9v_ZONE4_F_STD_PERIM
jtzhp327hy9v_ZONE4_L_MEAN_CIRC
jtzhp327hy9v_ZONE4_L_MEAN_PERIM
jtzhp327hy9v_ZONE4_L_STD_AREA
jtzhp327hy9v_ZONE4_L_STD_CIRC
jtzhp327hy9v_ZONE4_T_MEAN_CIRC
jtzhp327hy9v_ZONE4_T_STD_AREA
jtzhp327hy9v_ZONE4_T_STD_CIRC
jtzhp327hy9v_ZONE5_F_MEAN_CIRC
jtzhp327hy9v_ZONE5_F_MEAN_PERIM
jtzhp327hy9v_ZONE5_F_STD_AREA
jtzhp327hy9v_ZONE5_F_STD_CIRC
jtzhp327hy9v_ZONE5_F_STD_PERIM
jtzhp327hy9v_ZONE5_L_MEAN_AREA
jtzhp327hy9v_ZONE5_L_MEAN_CIRC
jtzhp327hy9v_ZONE5_L_STD_AREA
jtzhp327hy9v_ZONE5_L_STD_CIRC
jtzhp327hy9v_ZONE5_T_MEAN_CIRC
jtzhp327hy9v_ZONE5_T_MEAN_PERIM
jtzhp327hy9v_ZONE5_T_STD_AREA
jtzhp327hy9v_ZONE5_T_STD_CIRC
jv8lbzwmp6og_ECCENTRICITY_DIFFERENCE
jv8lbzwmp6og_MEAN_TUMOR_ECCENTRICITY
jv9pcvk403yl_LYMPHO_PLASMA_DIST_CV
jy99902eq0up_TRIANGULARITY_EOSINO
jy99902eq0up_TRIANGULARITY_GLOBAL
jy99902eq0up_TRIANGULARITY_LYMPHO
jy99902eq0up_TRIANGULARITY_MACRO
jy99902eq0up_TRIANGULARITY_PLASMA
k1y77ejt9l47_MNF_INFILTRATION_RATIO
k1y77ejt9l47_NORMALIZED_FIBROBLAST_FRACTION
k1y77ejt9l47_NORMALIZED_MACROPHAGE_FRACTION
k2jqrv3jhh7o_MAX_PSEUDOPODS_PER_CELL
k2jqrv3jhh7o_STD_PSEUDOPODS_PER_CELL
k9rduimyw7uu_ENSEMBLE_AMPLITUDE_VARIABILITY
k9rduimyw7uu_FIBROBLAST_WAVE_AMPLITUDE
k9rduimyw7uu_NEUTROPHIL_WAVE_AMPLITUDE
k9rduimyw7uu_PLASMA_WAVE_AMPLITUDE
ka5y1lv14ug8_EOSINO_NUCLEAR_ROUNDNESS
ka5y1lv14ug8_NEUTRO_NUCLEAR_ROUNDNESS
kd1mop5gtij0_MEAN_EDGE_INTENSITY
kd1mop5gtij0_MITOTIC_FRACTION
kdnu6a8nnoh4_ME_COOP_RATIO
kekfwzgc1vzf_IS_TUMOR_CORE
kekns0djxlp0_ORIENTATION_STD_DEG
kgdicz1tb42w_DUAL_INFILTRATION_RATIO
kih77xvmq4w6_COMBINED_INFILTRATION_IRREGULARITY
kih77xvmq4w6_MACROPHAGE_INFILTRATION_IRREGULARITY
kih77xvmq4w6_PLASMA_INFILTRATION_IRREGULARITY
kj07wrpc76e3_CV_CHROMOCENTER_COUNT
kj07wrpc76e3_SD_CHROMOCENTER_COUNT
kte4j9jyotrv_Connective_MEAN_ALIGNMENT
kte4j9jyotrv_Connective_STD_ALIGNMENT
kte4j9jyotrv_Eosinophil_MEAN_ALIGNMENT
kte4j9jyotrv_Eosinophil_STD_ALIGNMENT
kte4j9jyotrv_Epithelial_MEAN_ALIGNMENT
kte4j9jyotrv_Epithelial_STD_ALIGNMENT
kte4j9jyotrv_Lymphocyte_MEAN_ALIGNMENT
kte4j9jyotrv_Lymphocyte_STD_ALIGNMENT
kte4j9jyotrv_Macrophage_MEAN_ALIGNMENT
kte4j9jyotrv_Macrophage_STD_ALIGNMENT
kte4j9jyotrv_Neutrophil_MEAN_ALIGNMENT
kte4j9jyotrv_Neutrophil_STD_ALIGNMENT
kte4j9jyotrv_Plasma_MEAN_ALIGNMENT
kte4j9jyotrv_Plasma_STD_ALIGNMENT
ky8lzpau1sb6_MEDIAN_TUMOR_FIBRO_IRREGULARITY_RATIO
kzargm5wbse9_CROSS_CELL_CURVATURE_VARIANCE
kzargm5wbse9_MEAN_NEUTROPHIL_CURVATURE
kzargm5wbse9_MEAN_PLASMA_CURVATURE
kzwbiyl7ta2g_AVG_CHROMATIN_CONDENSATION_RATIO
l0u3sr2tkhcj_MEAN_SAT_EOSINO
l0u3sr2tkhcj_MEAN_SAT_MACRO
l0u3sr2tkhcj_MEAN_SAT_NEUTRO
l0u3sr2tkhcj_SAT_VARIATION_SCORE
l16pvjvurctr_AVG_DIST_LYMPHO_NEUTRO
l16pvjvurctr_AVG_DIST_TUMOR_LYMPHO
l16pvjvurctr_AVG_DIST_TUMOR_NEUTRO
l16pvjvurctr_DENSITY_LYMPHOCYTE
l16pvjvurctr_DENSITY_NEUTROPHIL
l16pvjvurctr_DENSITY_TUMOR
l16pvjvurctr_OVERALL_AVG_DISTANCE
l16pvjvurctr_SYNERGY_INDEX
l2xu8qrn46gt_EOSIN_INTENSITY_STD
l36s63hxu4wc_TRI_CELL_FIBROBLAST_FRACTION
l3gt6imebf6x_BIFURCATION_DENSITY
lctk2tqclu7q_MAX_GRANULE_INTEGRITY_SCORE
lctk2tqclu7q_MEAN_GRANULE_INTEGRITY_SCORE
lctk2tqclu7q_SD_GRANULE_INTEGRITY_SCORE
ldtn3zkviq9n_MEDIAN_NEUTROPHIL_FIBROTIC_CENTROID_DIST
leze3737y656_MEDIAN_NUCLEUS_SHIFT
leze3737y656_STD_NUCLEUS_SHIFT
lgmnl29vpyck_CONTRAST_DIFFERENCE
lgmnl29vpyck_CORRELATION_DIFFERENCE
lgmnl29vpyck_DISSIMILARITY_DIFFERENCE
lgmnl29vpyck_ENERGY_DIFFERENCE
lgmnl29vpyck_HOMOGENEITY_DIFFERENCE
lnmu3hgrl40l_MITOSIS_FREQ_CONNECTIVE
lnmu3hgrl40l_MITOSIS_FREQ_EOSINOPHIL
lnmu3hgrl40l_MITOSIS_FREQ_EPITHELIAL
lnmu3hgrl40l_MITOSIS_FREQ_LYMPHOCYTE
lnmu3hgrl40l_MITOSIS_FREQ_MACROPHAGE
lnmu3hgrl40l_MITOSIS_FREQ_PLASMA
lnmu3hgrl40l_PROLIFERATION_INDEX
lof81ylybiqz_MEAN_DENSITY_DIFFERENCE
lpoqfe9559yd_COMPOSITE_IMMUNE_STROMAL_SCORE
lpoqfe9559yd_RATIO_LYMPHOCYTE_TO_FIBROBLAST
lpoqfe9559yd_RATIO_MACROPHAGE_TO_FIBROBLAST
lzph0woaokto_MEDIAN_GRANULARITY_DIFFERENCE
m7fhggpq6h5a_MEAN_CIRCULARITY
m7fhggpq6h5a_MEAN_DENSITY
m7fhggpq6h5a_SUBREGION_COUNT
m7fhggpq6h5a_TEMPORAL_SURROGATE_INDEX
m7wcf5yk16d6_COMBINED_DISPERSION_FACTOR
m7wcf5yk16d6_GRANULE_SPATIAL_DISPERSION_UM
m9koi1aqp24n_MEAN_SPINDLE_DEV_STROMA
m9koi1aqp24n_MEAN_SPINDLE_DEV_TUMOR
m9koi1aqp24n_STD_SPINDLE_DEV_STROMA
m9koi1aqp24n_STD_SPINDLE_DEV_TUMOR
ma5xh94j58ag_AVG_EOS_NUCLEAR_AREA
ma5xh94j58ag_NUCLEAR_AREA_DIFFERENCE
mzyyd3bipg2e_NUCLEAR_SHAPE_ELONGATION_VARIANCE
mzyyd3bipg2e_NUCLEAR_SHAPE_ROUNDNESS_VARIANCE
n1c89xlzvnye_FIBROBLAST_HUE_SKEWNESS
n661htp4m7a9_CONTRAST_VARIANCE_ALL
n661htp4m7a9_CONTRAST_VARIANCE_STROMA
n661htp4m7a9_CONTRAST_VARIANCE_TUMOR
n661htp4m7a9_MEAN_CONTRAST_FIBRO
n661htp4m7a9_MEAN_CONTRAST_LYMPHO
n661htp4m7a9_MEAN_CONTRAST_MACRO
n661htp4m7a9_MEAN_CONTRAST_NEUTRO
n661htp4m7a9_MEAN_CONTRAST_TUMOR
nry627bgn553_AVG_CLUSTER_SIZE
nry627bgn553_MIXED_CLUSTER_RATIO
nvagkfyscxur_MEAN_NUCLEUS_INTENSITY
nvagkfyscxur_PYKNOTIC_FREQUENCY
nwywe3c7kipv_COLOR_DIFFERENCE
nwywe3c7kipv_EOS_MEAN_B
nwywe3c7kipv_EOS_MEAN_G
nwywe3c7kipv_EOS_MEAN_R
nwywe3c7kipv_LYM_MEAN_G
nwywe3c7kipv_LYM_MEAN_R
nxs44adea7hb_JUNCTION_FRAGMENTATION_INDEX
nxs44adea7hb_MEAN_JUNCTION_LENGTH_UM
o5858rxcdxxd_EOSINO_GRADIENT
o5858rxcdxxd_EOSINO_R2
o5858rxcdxxd_LYMPHO_GRADIENT
o5858rxcdxxd_LYMPHO_R2
o5858rxcdxxd_TUMOR_CENTER_Y
ob5oi7kex13w_MAX_PROANGIO_SCORE
ob5oi7kex13w_MEAN_PROANGIO_SCORE
ob5oi7kex13w_MIN_PROANGIO_SCORE
ogf2k1929q38_COLLOCATION_INDEX
onaljturxh0j_NORMALIZED_MITOTIC_RATE
oua58wg9o0gs_ASYMMETRY_SCORE
oua58wg9o0gs_MEAN_SECTOR_RATIO
oua58wg9o0gs_MIN_SECTOR_RATIO
p200sfpkjyu7_KARYORRHEXIS_INDEX
p3lr4g8ah9je_LYMPHO_CIRC_STD
p9iwk18gx1j8_MAX_DISTANCE_UM
p9iwk18gx1j8_MEAN_DISTANCE_UM
p9iwk18gx1j8_MIN_DISTANCE_UM
p9iwk18gx1j8_STD_DISTANCE_UM
pdrbf8rthyas_MEAN_RUFFLE_INDEX
pdrbf8rthyas_SD_RUFFLE_INDEX
pk97k70nnq5q_PLASMA_CELL_ANISOTROPY_MIN
pq8ltdtkoyvy_PROXIMAL_FRACTION
pq8ltdtkoyvy_RIPLEY_K
pshmp2v0um9b_INFILTRATION_GRADIENT
pshmp2v0um9b_MAX_DISTANCE_UM
pshmp2v0um9b_MEAN_COMBINED_DENSITY
pthkkxs1bzg6_NUCLEAR_GRANULARITY_MAX
pthkkxs1bzg6_NUCLEAR_GRANULARITY_MEAN
pthkkxs1bzg6_NUCLEAR_GRANULARITY_STD
pttgx6d8zkju_MEAN_BUD_DISTANCE_UM
pttgx6d8zkju_TUMOR_BUDDING_INDEX
pv87oyavj70f_MEAN_NEUTRO_INTENSITY
pv87oyavj70f_MEAN_TUMOR_INTENSITY
pv87oyavj70f_TUMOR_NEUTRO_INTENSITY_DIFF
pwgu5xkrz79g_MEAN_NUCLEOLAR_AREA_UM2
pwgu5xkrz79g_NUCLEOLAR_VARIATION_INDEX
pwgu5xkrz79g_STD_NUCLEOLAR_AREA_UM2
pwj08z9nojkn_MEAN_ASPECT_RATIO
pwj08z9nojkn_SKEWNESS_ASPECT_RATIO
py4v9uchwd72_DENSITY_GRADIENT
py4v9uchwd72_MEAN_DENSITY
py4v9uchwd72_OUTER_RING_DENSITY
pysqdv5wqqpw_MEDIAN_CONVOLUTION_SCORE
pysqdv5wqqpw_STD_CONVOLUTION_SCORE
pzm4xozmu5qc_OVERLAP_SCORE
pzm4xozmu5qc_STD_DENSITY_OVERLAP
q3nz9he4lwbf_MEAN_CELL_RADIUS_UM
q3nz9he4lwbf_MEAN_PAIR_ENERGY
q3nz9he4lwbf_TOTAL_ENERGY_SCORE
q6af3xhnfium_COMBINED_KURTOSIS_METRIC
q6af3xhnfium_TUMOR_NUCLEAR_KURTOSIS_MEAN
qgesprtxleri_MEMBRANE_HOMOGENEITY_EOSINO
qgesprtxleri_MEMBRANE_HOMOGENEITY_FIBRO
qgesprtxleri_MEMBRANE_HOMOGENEITY_LYMPHO
qgesprtxleri_MEMBRANE_HOMOGENEITY_MACRO
qgesprtxleri_MEMBRANE_HOMOGENEITY_NEUTRO
qgesprtxleri_MEMBRANE_HOMOGENEITY_PLASMA
qgesprtxleri_MEMBRANE_HOMOGENEITY_TUMOR
qik3pcc9rwk9_HOTSPOT_PROPORTION
qkgk1z0gwe4v_LYMPHOCYTE_PAIRED_FRACTION
qkgk1z0gwe4v_MACROPHAGE_PAIRED_FRACTION
qkgk1z0gwe4v_MEAN_PAIR_DISTANCE_UM
qpck58ubf34g_MACROPHAGE_STROMA_TO_TUMOR_RATIO
qpem375t1s28_WAVELET_ENTROPY_MEAN
qpem375t1s28_WAVELET_ENTROPY_STD
qpka6hikt12c_NUCLEOLUS_SIZE_SKEWNESS
r24ti8bsf915_MEAN_INFILTRATION_DISTANCE_UM
r45nttzftmh3_SHANNON_DIVERSITY_INDEX
r569qsgntxcr_MAX_NUCLEAR_CYTO_SHIFT
r569qsgntxcr_MEAN_NUCLEAR_CYTO_SHIFT
r65d7exty0n5_GAP_HETEROGENEITY_SCORE
r65d7exty0n5_MAX_GAP_DISTANCE_UM
r65d7exty0n5_MEAN_GAP_DISTANCE_UM
r65d7exty0n5_MIN_GAP_DISTANCE_UM
r65d7exty0n5_STD_GAP_DISTANCE_UM
r6mdz63uhhcx_AVG_MAC_NEUT_ORIENTATION_DIFF
r6mdz63uhhcx_STD_MAC_NEUT_ORIENTATION_DIFF
rb1jlud8h82a_MEAN_CRISPNESS_E
rb1jlud8h82a_MEAN_CRISPNESS_L
rb1jlud8h82a_MEAN_CRISPNESS_M
rb1jlud8h82a_MEAN_CRISPNESS_N
rb1jlud8h82a_MEAN_CRISPNESS_P
rc4003zafb9k_EOSINOPHIL_MAX_INTENSITY
rc4003zafb9k_EOSINOPHIL_MEAN_INTENSITY
rc4003zafb9k_EOSINOPHIL_MIN_INTENSITY
rc4003zafb9k_EOSINOPHIL_STD_INTENSITY
rcil37000fw8_BLEB_FREQUENCY
rcil37000fw8_SD_CONVEXITY_RATIO
ricudkps5egg_BRIGHTNESS_DIFFERENCE_IF
ricudkps5egg_MEAN_EOSINOPHIL_BRIGHTNESS_IF
ricudkps5egg_MEAN_TUMOR_BRIGHTNESS_IF
rjni1pb4ja4a_MAX_BLEBBING_INDEX
rjni1pb4ja4a_MEAN_BLEBBING_INDEX
rjni1pb4ja4a_SD_BLEBBING_INDEX
rmjlvntymsav_MEAN_DIST_TO_MARGIN_UM
rmjlvntymsav_STD_DIST_TO_MARGIN_UM
rn3vnz96b5bt_STROMA_MEDIAN_PM_DIST
rn3vnz96b5bt_TUMOR_MEDIAN_PM_DIST
rnx1itqtkbyq_MIN_DISTANCE_TO_NEAREST_TARGET_UM
rnx1itqtkbyq_STD_DISTANCE_TO_NEAREST_TARGET_UM
s0gc176ao7c4_AVG_NEUTROPHIL_DENSITY
s0gc176ao7c4_MARGIN_IRREGULARITY_INDEX
s1hvoq70d3dh_MAX_CLUSTER_COMPACTNESS
s1hvoq70d3dh_MEAN_CLUSTER_COMPACTNESS
s1hvoq70d3dh_MIN_CLUSTER_COMPACTNESS
s1hvoq70d3dh_SD_CLUSTER_COMPACTNESS
s8d1407xf0tu_TRICELLULAR_SCALING_FACTOR
sah01iv8gqkj_Epithelial_R2
sah01iv8gqkj_Epithelial_SLOPE
sah01iv8gqkj_Lymphocyte_R2
sah01iv8gqkj_Lymphocyte_SLOPE
sah01iv8gqkj_Macrophage_R2
sah01iv8gqkj_Macrophage_SLOPE
sah01iv8gqkj_Plasma_R2
sah01iv8gqkj_Plasma_SLOPE
sawjquw9p4u0_MACRO_NORM_ANGLE
sawjquw9p4u0_NORM_ANGLE_DIFF
sbmx2ltx6tp5_TRI_CELL_PROPORTION
scv3a111q812_NUCLEAR_IRREG_MAX
scv3a111q812_NUCLEAR_IRREG_MIN
setv5642bhib_MEAN_PLASMA_DENSITY_PER_ZONE
setv5642bhib_MEAN_PLASMA_NN_DIST
sid40d3wm1ao_CROSS_CELL_TEXTURE_SKEWNESS
sr9tmf7aldah_MEAN_VACUOLE_AREA_UM2
sr9tmf7aldah_VACUOLE_INDEX
swd68862p79f_LYMPHO_BOUNDARY_SMOOTHNESS_VAR
t15os4h4jrig_PERCENT_BARR_POSITIVE
t4bmenq2xctu_CV_PERIMETER
t5j4xihitr5y_CHROMATIN_UNIFORMITY_MEAN
t5j4xihitr5y_CHROMATIN_UNIFORMITY_SD
t5ypmtxuf51r_LYMPHO_NUCLEAR_BASOPHILIA_SCORE
t5ypmtxuf51r_SD_NUCLEAR_INTENSITY
t65b63e9owrh_MAX_NEUTROPHIL_SHAPE_FACTOR
t65b63e9owrh_MEAN_NEUTROPHIL_SHAPE_FACTOR
t65b63e9owrh_MIN_NEUTROPHIL_SHAPE_FACTOR
t65b63e9owrh_SD_NEUTROPHIL_SHAPE_FACTOR
t745w8xqb0ck_VARIANCE_MACROPHAGE_NUCLEAR_AREA
t745w8xqb0ck_VARIANCE_TUMOR_NUCLEAR_AREA
t83rjwqxvsf2_EOSINOPHIL_FRACTION
t83rjwqxvsf2_PLASMA_FRACTION
tbwdlrbxxmtm_EOS_GRADIENT_STD
tbwdlrbxxmtm_FIB_GRADIENT_MEAN
tbwdlrbxxmtm_FIB_GRADIENT_STD
tbwdlrbxxmtm_GRADIENT_DIFFERENCE
tdgekh2gwmh2_Fraction_Rosettes
tdpuagjcij9c_INFILTRATION_GRADIENT_FIBROBLAST
tdpuagjcij9c_INFILTRATION_GRADIENT_MEAN
tdpuagjcij9c_INFILTRATION_GRADIENT_TUMOR
tf2osnyy4qbz_LYMPHOCYTE_FIBROBLAST_RATIO
tf2osnyy4qbz_TUMOR_FIBROBLAST_RATIO
tf2osnyy4qbz_TUMOR_LYMPHOCYTE_RATIO
tgxmxlh1ygl6_MEAN_DIST_TO_CLUSTER
tgxmxlh1ygl6_MIN_DIST_TO_CLUSTER
tgxmxlh1ygl6_STD_DIST_TO_CLUSTER
tu6v2xvu307e_TUMOR_LYMPHO_RATIO
u4ja0qhzcwx3_S_PHASE_FRACTION_EOSINO
u4ja0qhzcwx3_S_PHASE_FRACTION_FIBRO
u4ja0qhzcwx3_S_PHASE_FRACTION_LYMPHO
u4ja0qhzcwx3_S_PHASE_FRACTION_MACRO
u4ja0qhzcwx3_S_PHASE_FRACTION_PLASMA
u4ja0qhzcwx3_S_PHASE_FRACTION_TUMOR
u4nlrf59wvg9_EOSINO_MEAN_GRANULES
u4nlrf59wvg9_EOSINO_STD_GRANULES
u4nlrf59wvg9_FIBRO_STD_GRANULES
u4nlrf59wvg9_LYMPHO_MEAN_GRANULES
u4nlrf59wvg9_LYMPHO_STD_GRANULES
u4nlrf59wvg9_MACRO_MEAN_GRANULES
u4nlrf59wvg9_MACRO_STD_GRANULES
u4nlrf59wvg9_NEUTRO_MEAN_GRANULES
u4nlrf59wvg9_NEUTRO_STD_GRANULES
u4nlrf59wvg9_OVERALL_GRANULE_VARIATION
u4nlrf59wvg9_PLASMA_MEAN_GRANULES
u4nlrf59wvg9_PLASMA_STD_GRANULES
u4nlrf59wvg9_TUMOR_STD_GRANULES
u6nyfpqfrqda_TEXTURE_HETEROGENEITY_INDEX
uaqsh60wp9kg_GRANULOCYTE_PROPORTION
uaqsh60wp9kg_IMMUNE_IMBALANCE_SCORE
uaqsh60wp9kg_T_CELL_PROPORTION
ui6vjfrk3fpi_CV_TUMOR_TEXTURE
umj95ridy1vm_MIN_NC_RATIO
umzmyafid66j_BARRIER_DENSITY_STD
uoyb355lvhaa_MEAN_ELONGATION_RATIO
uoyb355lvhaa_SD_ELONGATION_RATIO
uqi9h9gb75u2_ASYMMETRY_INDEX
uqi9h9gb75u2_MAX_MIN_RATIO
urig21w4ab21_MAX_DEGRANULATION_TUMOR_OVERLAP
urig21w4ab21_MEAN_DEGRANULATION_TUMOR_OVERLAP
ut3ouncvbs3g_EOS_CONTRAST
ut3ouncvbs3g_EOS_CORRELATION
ut3ouncvbs3g_EOS_ENERGY
ut3ouncvbs3g_EOS_GRADIENT
ut3ouncvbs3g_EOS_HOMOGENEITY
ut3ouncvbs3g_FIBRO_CONTRAST
ut3ouncvbs3g_FIBRO_CORRELATION
ut3ouncvbs3g_FIBRO_ENERGY
ut3ouncvbs3g_FIBRO_GRADIENT
ut3ouncvbs3g_FIBRO_HOMOGENEITY
ut3ouncvbs3g_TUMOR_CONTRAST
ut3ouncvbs3g_TUMOR_ENERGY
ut3ouncvbs3g_TUMOR_GRADIENT
ut3ouncvbs3g_TUMOR_HOMOGENEITY
uujazv48trht_MAX_PM_CLUSTER_SIZE
uujazv48trht_MEAN_PM_CLUSTER_SIZE
uujazv48trht_NUM_PM_CLUSTERS
uwqz2819mtvl_MAX_VESICLES_PER_LYMPH
uwqz2819mtvl_MEAN_VESICLES_PER_LYMPH
uwqz2819mtvl_SD_VESICLES_PER_LYMPH
uycmsvecwb4g_LM_ADJACENCY_RATIO
uz1pgqa1u9k1_MEDIAN_MITO_SCORE
uz1pgqa1u9k1_SD_MITO_SCORE
uzv2jf4m08lo_SYNERGY_RATIO
v14mdscyir5h_LYMPHO_FIBRO_EOSIN_RATIO
v14mdscyir5h_OVERALL_MEDIAN_RATIO
v46nagdgd2tj_MEDIAN_INFILTRATION_SHIFT
v5kcps1hr5ye_FIBROBLAST_LYMPHOCYTE_ADJACENCY_RATIO
v5kcps1hr5ye_MEAN_MIN_DISTANCE_UM
v76jrvgovoon_MEAN_MYOFIBRO_INDEX
v76jrvgovoon_SD_MYOFIBRO_INDEX
v8abqltm7k3u_EOSIN_INTENSITY_CV
vhkrdsb9oai4_STROMA_LYMPH_CV
vhkrdsb9oai4_STROMA_MEAN_DIST_UM
vhkrdsb9oai4_STROMA_STD_DIST_UM
vhkrdsb9oai4_TUMOR_LYMPH_CV
vhkrdsb9oai4_TUMOR_MEAN_DIST_UM
vhkrdsb9oai4_TUMOR_STD_DIST_UM
vls7yf1jt9c1_E_CELLS_PERCENT
vls7yf1jt9c1_F_CELLS_PERCENT
vls7yf1jt9c1_L_CELLS_PERCENT
vls7yf1jt9c1_M_CELLS_PERCENT
vls7yf1jt9c1_P_CELLS_PERCENT
vls7yf1jt9c1_T_CELLS_PERCENT
vm0hzhvi7g62_MEAN_IRREGULARITY_INDEX
vm0hzhvi7g62_MEAN_LOBE_COUNT
vn6sezfpgcny_CONTRAST_DIFF
vn6sezfpgcny_CORRELATION_DIFF
vn6sezfpgcny_ENERGY_DIFF
vn6sezfpgcny_HOMOGENEITY_DIFF
vn6sezfpgcny_LYMPHO_CONTRAST
vn6sezfpgcny_LYMPHO_CORRELATION
vn6sezfpgcny_LYMPHO_ENERGY
vn6sezfpgcny_LYMPHO_HOMOGENEITY
vn6sezfpgcny_NEUTRO_CONTRAST
vn6sezfpgcny_NEUTRO_CORRELATION
vn6sezfpgcny_NEUTRO_ENERGY
vn6sezfpgcny_NEUTRO_HOMOGENEITY
vsee52flg0b4_BRIDGING_RATIO
vsee52flg0b4_MEAN_BRIDGE_DISTANCE_UM
vsoekqz63qvt_M_T_INTERFACE_RATIO
vsum9dpmxnbw_PSEUDOSTRAT_SCORE
vuk9zt48rjc4_GRADIENT_SLOPE_E
vuk9zt48rjc4_GRADIENT_SLOPE_F
vuk9zt48rjc4_GRADIENT_SLOPE_L
vuk9zt48rjc4_GRADIENT_SLOPE_M
vuk9zt48rjc4_GRADIENT_SLOPE_N
vuk9zt48rjc4_GRADIENT_SLOPE_P
vuk9zt48rjc4_GRADIENT_SLOPE_T
vxhfk51ceavd_MEDIAN_NUCLEAR_TEXTURE_CORRELATION
vxoir1x0dl36_GRADIENT_DIFFERENCE
vxoir1x0dl36_MACRO_MEAN_GRADIENT
vxoir1x0dl36_NEUTRO_MEAN_GRADIENT
w4s33ckv3y3g_LYMPHO_BASOPHILIA_MAX
w4s33ckv3y3g_LYMPHO_BASOPHILIA_MEAN
w4s33ckv3y3g_LYMPHO_BASOPHILIA_MIN
w4s33ckv3y3g_LYMPHO_BASOPHILIA_SD
wbxjim33m700_LYMPHO_NUCLEAR_SIZE_CV
wbxjim33m700_LYMPHO_NUCLEAR_SIZE_STD
wfv5j8t7bi37_NON_TUMOR_TO_TUMOR_RATIO
wfy8j0vvyvfw_OD_SKEWNESS
wfy8j0vvyvfw_STD_OD
whgod6yxdsrv_VARIANCE_NUCLEAR_AREA
wliv93z8ljdk_STD_VACUOLATION_SCORE
wnd16c8s473q_EOS_KURTOSIS_B
wnd16c8s473q_EOS_KURTOSIS_G
wnd16c8s473q_EOS_KURTOSIS_R
wnd16c8s473q_LYMPHO_KURTOSIS_B
wnd16c8s473q_LYMPHO_KURTOSIS_G
wnd16c8s473q_LYMPHO_KURTOSIS_R
woxlvu8ngaa7_COLLABORATION_INDEX
ws0s4cphw8j6_MAX_VACUOLE_FRACTION
wvde31q509vs_AVG_CURVATURE_NEUTROPHILS
wvde31q509vs_TRICELLULAR_CURVATURE_INDEX
x99hm7cu7afp_MAX_IRREG_INDEX
x99hm7cu7afp_MIN_IRREG_INDEX
x99hm7cu7afp_SD_IRREG_INDEX
xa78hq6hi66x_FIBROBLAST_ALIGNMENT_VARIANCE
xa78hq6hi66x_MEAN_ORIENTATION_RAD
xhp9qziiako5_ENTROPY_MEAN_CONNECTIVE
xhp9qziiako5_ENTROPY_MEAN_EOSINOPHIL
xhp9qziiako5_ENTROPY_MEAN_EPITHELIAL
xhp9qziiako5_ENTROPY_MEAN_LYMPHOCYTE
xhp9qziiako5_ENTROPY_MEAN_NEUTROPHIL
xhp9qziiako5_ENTROPY_MEAN_PLASMA
xhp9qziiako5_ENTROPY_STD_ALL
xpj61k7w08hr_STD_MEMBRANE_CURVATURE
xug1xdoxpgm6_MEAN_MIN_DIST_IMMUNE
xuq2szzx6okl_CHROMATIN_REGULARITY_INDEX
xuq2szzx6okl_Eosinophil_MEAN_ENERGY
xuq2szzx6okl_Epithelial_MEAN_ENERGY
xuq2szzx6okl_Macrophage_MEAN_ENERGY
xuq2szzx6okl_Neutrophil_MEAN_ENERGY
xuq2szzx6okl_Plasma_MEAN_ENERGY
y4jb5ouacurt_FIBROBLAST_MEAN_ANGLE
y4jb5ouacurt_MEAN_ORIENTATION_DIFFERENCE
y4jb5ouacurt_NEUTROPHIL_MEAN_ANGLE
y6zzjvoa41dk_INFILTRATION_THICKNESS_EOSINO_UM
y6zzjvoa41dk_INFILTRATION_THICKNESS_LYMPHO_UM
y6zzjvoa41dk_INFILTRATION_THICKNESS_MACRO_UM
y6zzjvoa41dk_INFILTRATION_THICKNESS_NEUTRO_UM
y6zzjvoa41dk_INFILTRATION_THICKNESS_STD_UM
y6zzjvoa41dk_INFILTRATION_THICKNESS_TUMOR_UM
y8dhnwb45gnj_MEAN_GRANULARITY
y8dhnwb45gnj_VARIATION_COEFFICIENT
y9vgcyprsj9r_MICRO_LUMEN_INDEX_PER_MM2
ybk4sdb8e58r_LYMPHO_FD_MAX
ybk4sdb8e58r_LYMPHO_FD_SD
ykx5i2sg4lm3_MEAN_LYMPHO_NUCLEAR_INDENT
yn308lmfjnrk_LIPID_DROPLET_SCORE_SD
yq1euq150vyd_TOTAL_SHIFT_SCORE
yumobeuw65ji_TUMOR_CYTOPLASM_HOMOGENEITY_SD
yyklyg0bgzm5_EOSINOPHIL_DENSITY_PER_1000UM2
yyklyg0bgzm5_FIBROBLAST_DENSITY_PER_1000UM2
yyklyg0bgzm5_TUMOR_DENSITY_PER_1000UM2
z0qnz1mt6b4h_TOTAL_CLUSTER_PERIMETER_UM
z7eozkt9lknh_CLUSTER_COUNT
z7eozkt9lknh_MAX_CLUSTER_SIZE
z7eozkt9lknh_MEAN_CLUSTER_SIZE
z7eozkt9lknh_STD_COMPLEXITY_RATIO
zdqpczi83kiv_ASPECT_RATIO_MEAN
ze5y8vt7fsxr_HIGH_DEVIATION
ze5y8vt7fsxr_MEAN_TL_DISTANCE
zi9b3r8lm8si_MIN_LACUNARITY
zi9b3r8lm8si_STD_LACUNARITY
zindts95vrfa_PLASMA_CELL_VARIATION_INDEX
zlzt4yp6vaia_POLARIZATION_INDEX
zpt9hmkd307n_JS_DIVERGENCE
zuqi0p6z9r0v_LYMPHO_DENSITY
zuqi0p6z9r0v_PLASMA_DENSITY
zz1vs1fmv9xw_MEAN_NUCLEUS_CYTOPLASM_RATIO
zz1vs1fmv9xw_SD_NUCLEUS_CYTOPLASM_RATIO

## Sheet: Table S5
Table S5. Top correlated parameters for clinicopathological variables (all tumor types)
Comment: in LUAD and LUSC - for all parameters except PD-L1 TPS - TCGA; PD-L1 TPS: merged test dataset (UKK+UKE); in HNSC - for all parameters UKK dataset
Tumor_type	Clinical_Parameter	Parameter	Aggregator	Correlation	P_Value
LUAD	pT	gv72hx3t51nv_MEAN_MACROPHAGE_ANGLE	MAX	0.369	0
LUAD	pT	n661htp4m7a9_CONTRAST_VARIANCE_STROMA	MAX	0.365	0
LUAD	pT	jtzhp327hy9v_ZONE2_F_STD_PERIM	MAX	0.36	0
LUAD	pT	jtzhp327hy9v_ZONE2_F_STD_AREA	SD	0.338	0
LUAD	pT	1i39mtnj4oa6_MACRO_SPECKLE_CONTRAST_MEAN	MAX	0.334	0
LUAD	pT	jtzhp327hy9v_ZONE2_F_MEAN_AREA	SD	0.333	0
LUAD	pT	nwywe3c7kipv_LYM_MEAN_R	SD	0.332	0
LUAD	pT	w4s33ckv3y3g_LYMPHO_BASOPHILIA_MIN	MAX	0.329	0
LUAD	pT	7zhu7bue40a7_REGULARITY_SCORE	Q95	0.326	0
LUAD	pT	n661htp4m7a9_MEAN_CONTRAST_FIBRO	SD	0.325	0
LUAD	pT	jtzhp327hy9v_ZONE4_F_STD_PERIM	MAX	0.325	0
LUAD	pT	546dlu4693m9_STD_BLEBS_PER_CELL	MAX	0.323	0
LUAD	pT	n661htp4m7a9_CONTRAST_VARIANCE_ALL	SD	0.322	0
LUAD	pT	jtzhp327hy9v_ZONE3_F_STD_PERIM	MAX	0.319	0
LUAD	pT	hr50xnqs5i02_MEDIAN_FIBROBLAST_AXIS_LENGTH	MAX	0.319	0
LUAD	pT	1i39mtnj4oa6_MACRO_SPECKLE_CONTRAST_VAR	MAX	0.317	0
LUAD	pT	n661htp4m7a9_MEAN_CONTRAST_LYMPHO	MAX	0.317	0
LUAD	pT	jtzhp327hy9v_ZONE5_F_MEAN_PERIM	SD	0.317	0
LUAD	pT	8vs75ivrtn1e_PLASMA_BRIGHTNESS	MAX	0.315	0
LUAD	pT	ggnwbvkbyml5_PHASE_SEP_STRENGTH	MAX	0.314	0
LUAD	pT	n661htp4m7a9_MEAN_CONTRAST_MACRO	MAX	0.31	0
LUAD	pT	ik8qe8kxy4s6_MEAN_STROMAL_INTENSITY	MAX	0.308	0
LUAD	pT	pwj08z9nojkn_MEAN_ASPECT_RATIO	SD	0.307	0
LUAD	pT	uaqsh60wp9kg_IMMUNE_IMBALANCE_SCORE	SD	0.307	0
LUAD	pT	w4s33ckv3y3g_LYMPHO_BASOPHILIA_MEAN	MAX	0.307	0
LUAD	pT	jtzhp327hy9v_ZONE2_F_MEAN_CIRC	SD	0.307	0
LUAD	pT	3yi5cd0asf6y_MIN_HYPERCHROMASIA	SD	0.305	0
LUAD	pT	jtzhp327hy9v_ZONE1_F_STD_AREA	SD	0.304	0
LUAD	pT	v76jrvgovoon_MEAN_MYOFIBRO_INDEX	SD	0.304	0
LUAD	pT	jtzhp327hy9v_ZONE3_F_MEAN_PERIM	MAX	0.303	0
LUAD	pT	t5ypmtxuf51r_LYMPHO_NUCLEAR_BASOPHILIA_SCORE	MAX	0.3	0
LUAD	pT	jtzhp327hy9v_ZONE3_F_STD_AREA	MAX	0.299	0.0001
LUAD	pT	pv87oyavj70f_MEAN_TUMOR_INTENSITY	MAX	0.298	0.0001
LUAD	pT	r24ti8bsf915_MEAN_INFILTRATION_DISTANCE_UM	MAX	0.296	0.0001
LUAD	pT	4swhpkih8ntn_FIBROBLAST_SKEWNESS	SD	0.294	0.0001
LUAD	pT	a7k4x8wxmdm9_MEDIAN_MACRO_FIBRO_EOSIN_RATIO	MAX	0.293	0.0001
LUAD	pT	v5kcps1hr5ye_MEAN_MIN_DISTANCE_UM	MAX	0.293	0.0001
LUAD	pT	woxlvu8ngaa7_COLLABORATION_INDEX	MAX	0.293	0.0001
LUAD	pT	u4ja0qhzcwx3_S_PHASE_FRACTION_MACRO	SD	0.293	0.0001
LUAD	pT	hfn2emann5uj_FIBROBLAST_PLASMA_CV	SD	0.292	0.0001
LUAD	pT	ricudkps5egg_MEAN_TUMOR_BRIGHTNESS_IF	Q95	0.291	0.0001
LUAD	pT	32v2q5w03ghp_FIBRO_AREA_MEAN	MAX	0.291	0.0001
LUAD	pT	5l3lqo2vfvz6_FIBROBLAST_MEAN_INTENSITY	MAX	0.29	0.0001
LUAD	pT	vuk9zt48rjc4_GRADIENT_SLOPE_M	SD	0.29	0.0001
LUAD	pT	dmp42vhjm3j0_MAX_MUCIN_PROPORTION	MAX	0.29	0.0001
LUAD	pT	pv87oyavj70f_MEAN_NEUTRO_INTENSITY	MAX	0.289	0.0001
LUAD	pT	jtzhp327hy9v_ZONE1_F_MEAN_PERIM	SD	0.289	0.0001
LUAD	pT	rc4003zafb9k_EOSINOPHIL_MIN_INTENSITY	Q95	0.287	0.0001
LUAD	pT	s1hvoq70d3dh_MEAN_CLUSTER_COMPACTNESS	MAX	0.286	0.0001
LUAD	pT	jtzhp327hy9v_ZONE4_F_STD_AREA	MAX	0.284	0.0001
LUAD	pT	8g7t4mgy4su3_AVG_TUMOR_LYMPHO_DIST	MAX	0.284	0.0001
LUAD	pT	pshmp2v0um9b_INFILTRATION_GRADIENT	MAX	0.283	0.0001
LUAD	pT	v76jrvgovoon_SD_MYOFIBRO_INDEX	SD	0.282	0.0001
LUAD	pT	rn3vnz96b5bt_STROMA_MEDIAN_PM_DIST	MAX	0.28	0.0001
LUAD	pT	ctk5c7hwx2d2_LYMPHO_AXIS_RATIO_IQR	SD	0.279	0.0001
LUAD	pT	dmp42vhjm3j0_SD_MUCIN_PROPORTION	MAX	0.279	0.0001
LUAD	pT	s0gc176ao7c4_MARGIN_IRREGULARITY_INDEX	MAX	0.278	0.0001
LUAD	pT	jtzhp327hy9v_ZONE3_L_MEAN_CIRC	MAX	0.277	0.0001
LUAD	pT	dkzv8k4o7j0u_TUMOR_LYMPHO_MIN_DIST_MEAN	MAX	0.277	0.0001
LUAD	pT	jtzhp327hy9v_ZONE2_F_STD_CIRC	SD	0.276	0.0001
LUAD	pT	jtzhp327hy9v_ZONE1_F_STD_PERIM	SD	0.276	0.0001
LUAD	pT	jtzhp327hy9v_ZONE5_F_STD_AREA	SD	0.276	0.0001
LUAD	pT	j5mk3xdd8udl_STD_ALIGNMENT_ANGLE	SD	0.276	0.0001
LUAD	pT	yumobeuw65ji_TUMOR_CYTOPLASM_HOMOGENEITY_SD	SD	0.276	0.0001
LUAD	pT	ka5y1lv14ug8_EOSINO_NUCLEAR_ROUNDNESS	MEAN	0.275	0.0001
LUAD	pT	jtzhp327hy9v_ZONE5_F_STD_PERIM	Q95	0.275	0.0001
LUAD	pT	8fbvh6bef9ro_SD_RING_THICKNESS_UM	SD	0.274	0.0001
LUAD	pT	6ex81i326gfd_LYMPHO_MEAN_ECCENTRICITY	SD	0.273	0.0001
LUAD	pT	6waelwi5u4mj_MEAN_MIN_DIST_UM	MAX	0.272	0.0001
LUAD	pT	jtzhp327hy9v_ZONE4_F_MEAN_PERIM	Q95	0.272	0.0002
LUAD	pT	6waelwi5u4mj_MAX_MIN_DIST_UM	Q95	0.271	0.0001
LUAD	pT	2txrpjgl75eu_ENTROPY_MEAN	SD	0.271	0.0001
LUAD	pT	kte4j9jyotrv_Connective_MEAN_ALIGNMENT	Q95	0.27	0.0001
LUAD	pT	xhp9qziiako5_ENTROPY_MEAN_LYMPHOCYTE	MAX	0.27	0.0001
LUAD	pT	uoyb355lvhaa_SD_ELONGATION_RATIO	SD	0.27	0.0001
LUAD	pT	itqudz8fop31_MEDIAN_DIST_TO_TRIPLE_CENTER_UM	MEAN	0.268	0.0002
LUAD	pT	bb0rcp9nz60b_SCALLOPING_FREQ_SD	SD	0.267	0.0002
LUAD	pT	vn6sezfpgcny_LYMPHO_CORRELATION	SD	0.266	0.0002
LUAD	pT	60agf3b1031v_EOSINOPHIL_COARSENESS	MAX	0.265	0.0002
LUAD	pT	oua58wg9o0gs_ASYMMETRY_SCORE	MAX	0.265	0.0002
LUAD	pT	cncgcmauoxfn_MEAN_NUCLEUS_INTENSITY	MAX	0.262	0.0002
LUAD	pT	nwywe3c7kipv_LYM_MEAN_G	SD	0.262	0.0002
LUAD	pT	nwywe3c7kipv_EOS_MEAN_B	MEAN	0.261	0.0003
LUAD	pT	jtzhp327hy9v_ZONE3_F_MEAN_CIRC	SD	0.261	0.0003
LUAD	pT	gl6ktgrh39ja_LYMPHO_ER_EXPANSION_SCORE_STD	MAX	0.26	0.0002
LUAD	pT	9zc93d20j4to_F_CELL_TENSION	MAX	0.259	0.0003
LUAD	pT	jtzhp327hy9v_ZONE5_L_MEAN_CIRC	MAX	0.259	0.0003
LUAD	pT	mzyyd3bipg2e_NUCLEAR_SHAPE_ELONGATION_VARIANCE	SD	0.257	0.0003
LUAD	pT	9ul3s96b7tnl_AVG_CIRCULARITY_MACROPHAGES	MAX	0.256	0.0003
LUAD	pT	uoyb355lvhaa_MEAN_ELONGATION_RATIO	SD	0.256	0.0003
LUAD	pT	0fuzp53opov4_CYTOPLASM_BASOPHILIA_MEAN	MAX	0.256	0.0003
LUAD	pT	dmp42vhjm3j0_MEDIAN_MUCIN_PROPORTION	MAX	0.255	0.0003
LUAD	pT	ut3ouncvbs3g_FIBRO_CONTRAST	SD	0.252	0.0004
LUAD	pT	jd74w2s8s3c0_SD_HEMOSIDERIN_INDEX	MAX	0.251	0.0004
LUAD	pT	cfdv0gog3b7l_NUCLEAR_INTENSITY_GRADIENT	MAX	0.25	0.0004
LUAD	pT	ipy2a4r7ntfx_SYNERGY_INDEX	MAX	0.249	0.0004
LUAD	pT	rb1jlud8h82a_MEAN_CRISPNESS_M	Q95	0.249	0.0004
LUAD	pT	3eq1mpo2lp5t_FIBROBLAST_FRACTAL_DIM_MEAN	MAX	0.249	0.0004
LUAD	pT	2iewr5vwzbnt_CONTACT_PROBABILITY	MEAN	0.247	0.0004
LUAD	pT	isw6w97iy0po_DEGENERATION_PROB_MEAN	SD	0.247	0.0004
LUAD	pT	d7jamvsj0oyo_STD_TEXTURE_DIFF	MIN	-0.327	0
LUAD	pT	c9a1cel0ln1s_HYPERCHROM_FRAC_MACRO	MIN	-0.321	0
LUAD	pT	x99hm7cu7afp_MAX_IRREG_INDEX	MEAN	-0.314	0
LUAD	pT	rjni1pb4ja4a_MAX_BLEBBING_INDEX	MEAN	-0.314	0
LUAD	pT	gdjsgkvaev88_L_CYTO_NUCLEAR_RATIO_SD	Q5	-0.302	0
LUAD	pT	jtzhp327hy9v_ZONE4_L_STD_CIRC	MEAN	-0.301	0.0001
LUAD	pT	4ke9y5huroel_NUCLEOLI_VISIBILITY_MEAN	MIN	-0.299	0
LUAD	pT	cavupnbujvz0_MARGIN_AREA	Q95	-0.292	0.0001
LUAD	pT	l3gt6imebf6x_BIFURCATION_DENSITY	MIN	-0.291	0.0001
LUAD	pT	s8d1407xf0tu_TRICELLULAR_SCALING_FACTOR	MIN	-0.29	0.0001
LUAD	pT	4ke9y5huroel_NUCLEOLI_VISIBILITY_MIN	MIN	-0.29	0.0001
LUAD	pT	ut3ouncvbs3g_EOS_ENERGY	MIN	-0.288	0.0001
LUAD	pT	jtzhp327hy9v_ZONE3_L_STD_CIRC	Q5	-0.287	0.0001
LUAD	pT	c9a1cel0ln1s_HYPERCHROM_FRAC_LYMPHO	MIN	-0.286	0.0001
LUAD	pT	jtzhp327hy9v_ZONE1_L_STD_CIRC	MEAN	-0.285	0.0001
LUAD	pT	swd68862p79f_LYMPHO_BOUNDARY_SMOOTHNESS_VAR	MIN	-0.284	0.0001
LUAD	pT	4ke9y5huroel_NUCLEOLI_VISIBILITY_MAX	MIN	-0.284	0.0001
LUAD	pT	jtzhp327hy9v_ZONE2_L_STD_CIRC	MIN	-0.282	0.0001
LUAD	pT	4ke9y5huroel_NUCLEOLI_VISIBILITY_SD	MIN	-0.28	0.0001
LUAD	pT	vn6sezfpgcny_LYMPHO_ENERGY	MIN	-0.279	0.0001
LUAD	pT	ut3ouncvbs3g_FIBRO_ENERGY	MIN	-0.278	0.0001
LUAD	pT	vuk9zt48rjc4_GRADIENT_SLOPE_F	MIN	-0.276	0.0001
LUAD	pT	7zhu7bue40a7_LATTICE_FORMATION_INDEX	Q5	-0.275	0.0001
LUAD	pT	apektun7edg5_BLEB_FREQ_E_CELLS	MEAN	-0.273	0.0001
LUAD	pT	1iv4oahx25zs_LYMPHO_ELONG_DISP	MIN	-0.271	0.0002
LUAD	pT	yyklyg0bgzm5_FIBROBLAST_DENSITY_PER_1000UM2	Q5	-0.271	0.0156
LUAD	pT	hcewjex44zyl_MIN_CYTO_NUCLEAR_RATIO	MIN	-0.268	0.0002
LUAD	pT	iib1gj61twct_ABSOLUTE_DIFFERENCE	MIN	-0.265	0.0002
LUAD	pT	2sybw8e945mw_IMMUNE_BOUNDARY_DENSITY	MIN	-0.265	0.0002
LUAD	pT	d7jamvsj0oyo_MEAN_TEXTURE_DIFF	MIN	-0.264	0.0002
LUAD	pT	kte4j9jyotrv_Connective_STD_ALIGNMENT	Q5	-0.264	0.0002
LUAD	pT	rjni1pb4ja4a_MEAN_BLEBBING_INDEX	Q5	-0.264	0.0002
LUAD	pT	ykx5i2sg4lm3_MEAN_LYMPHO_NUCLEAR_INDENT	Q5	-0.262	0.0002
LUAD	pT	wfy8j0vvyvfw_STD_OD	MIN	-0.262	0.0002
LUAD	pT	c9a1cel0ln1s_HYPERCHROM_FRAC_NEUTRO	MEAN	-0.261	0.0002
LUAD	pT	jtzhp327hy9v_ZONE5_L_STD_CIRC	MEAN	-0.259	0.0003
LUAD	pT	a69txy8bjd67_CLOCKFACE_UNIFORMITY_SCORE	MIN	-0.259	0.0002
LUAD	pT	rjni1pb4ja4a_SD_BLEBBING_INDEX	Q5	-0.257	0.0003
LUAD	pT	x99hm7cu7afp_SD_IRREG_INDEX	Q5	-0.257	0.0003
LUAD	pT	u4ja0qhzcwx3_S_PHASE_FRACTION_LYMPHO	Q5	-0.256	0.0003
LUAD	pT	n1c89xlzvnye_FIBROBLAST_HUE_SKEWNESS	MIN	-0.256	0.0003
LUAD	pT	wbxjim33m700_LYMPHO_NUCLEAR_SIZE_CV	MIN	-0.256	0.0003
LUAD	pT	i952pb8q43kd_FIBRO_DENSITY_BIN1	Q5	-0.255	0.0003
LUAD	pT	qpck58ubf34g_MACROPHAGE_STROMA_TO_TUMOR_RATIO	MIN	-0.255	0.0003
LUAD	pT	6n7kinb4sekb_MEDIAN_NUCLEOLAR_INDEX	MIN	-0.253	0.0003
LUAD	pT	0hcs9p05obsh_TUMOR_EDGE_TRANSITION_INDEX	MEAN	-0.252	0.0003
LUAD	pT	vn6sezfpgcny_LYMPHO_HOMOGENEITY	MIN	-0.252	0.0004
LUAD	pT	erx9arvi9vex_PROP_TUMOR_MACRO_COLOC	Q5	-0.252	0.0004
LUAD	pT	vn6sezfpgcny_NEUTRO_ENERGY	MIN	-0.251	0.0004
LUAD	pT	xuq2szzx6okl_Eosinophil_MEAN_ENERGY	MEAN	-0.251	0.0003
LUAD	pT	4ke9y5huroel_NUCLEOLI_VISIBILITY_EOSINO	Q5	-0.25	0.0003
LUAD	pT	vls7yf1jt9c1_L_CELLS_PERCENT	Q95	-0.25	0.0004
LUAD	pT	ut3ouncvbs3g_FIBRO_HOMOGENEITY	MIN	-0.25	0.0004
LUAD	pT	kte4j9jyotrv_Lymphocyte_STD_ALIGNMENT	MIN	-0.247	0.0004
LUAD	pT	asoy6n1j7u4c_AVG_TORTUOSITY	MIN	-0.247	0.0004
LUAD	pT	fmwyw3uxvqko_TRI_CELL_SYNERGY_INDEX	MEAN	-0.246	0.0004
LUAD	pT	gdjsgkvaev88_M_CYTO_NUCLEAR_RATIO_SD	Q5	-0.246	0.0004
LUAD	pT	4swhpkih8ntn_MACROPHAGE_SKEWNESS	Q5	-0.245	0.0005
LUAD	pT	4ke9y5huroel_NUCLEOLI_VISIBILITY_PLASMA	MIN	-0.244	0.0004
LUAD	pT	r6mdz63uhhcx_STD_MAC_NEUT_ORIENTATION_DIFF	MIN	-0.242	0.0005
LUAD	pT	gdjsgkvaev88_P_CYTO_NUCLEAR_RATIO_SD	MEAN	-0.242	0.0005
LUAD	pT	p3lr4g8ah9je_LYMPHO_CIRC_STD	MEAN	-0.24	0.0005
LUAD	pT	h1cqngwanmqe_K_IMMUNE_TO_TUMOR	MIN	-0.24	0.0005
LUAD	pT	g33cixg6wjh0_MORANS_I	Q5	-0.239	0.0006
LUAD	pT	ci0k4ftnhnc1_TRIAD_CONTACT_SCORE	MEAN	-0.239	0.0006
LUAD	pT	m9koi1aqp24n_MEAN_SPINDLE_DEV_STROMA	MIN	-0.239	0.0005
LUAD	pT	g2t6jgej14st_CORRELATION_STD	Q5	-0.238	0.0007
LUAD	pT	vuk9zt48rjc4_GRADIENT_SLOPE_P	MIN	-0.237	0.0006
LUAD	pT	do0xj537ecm3_MEAN_FIBROBLAST_AREA	MIN	-0.236	0.0006
LUAD	pT	l16pvjvurctr_DENSITY_LYMPHOCYTE	MIN	-0.236	0.0006
LUAD	pT	jtzhp327hy9v_ZONE2_L_STD_AREA	MIN	-0.236	0.0007
LUAD	pT	pwj08z9nojkn_SKEWNESS_ASPECT_RATIO	Q5	-0.236	0.0007
LUAD	pT	2txrpjgl75eu_ENTROPY_STD	MIN	-0.235	0.0006
LUAD	pT	asoy6n1j7u4c_ENTANGLEMENT_INDEX	MIN	-0.235	0.0007
LUAD	pT	4swhpkih8ntn_COMBINED_SKEWNESS	MIN	-0.235	0.0007
LUAD	pT	xa78hq6hi66x_MEAN_ORIENTATION_RAD	MIN	-0.235	0.0007
LUAD	pT	i952pb8q43kd_FIBRO_DENSITY_BIN2	MIN	-0.235	0.0007
LUAD	pT	ci2yirhytzio_FRACTION_CLUSTERED	MEAN	-0.233	0.0007
LUAD	pT	6f74bdc3jgw0_FRACTAL_DIM_STD	MEAN	-0.233	0.0007
LUAD	pT	apektun7edg5_BLEB_FREQ_STROMA	MIN	-0.233	0.0007
LUAD	pT	8g7t4mgy4su3_LYMPHOCYTE_DENSITY	MIN	-0.233	0.0007
LUAD	pT	6j3i4e4fo1wc_AVG_DISTANCE_UM	MIN	-0.232	0.0007
LUAD	pT	4omp9vbqcdzp_MAX_LYMPHO_DENSITY	MIN	-0.232	0.0007
LUAD	pT	j5mk3xdd8udl_MEDIAN_ALIGNMENT_ANGLE	MIN	-0.232	0.0008
LUAD	pT	xuq2szzx6okl_Plasma_MEAN_ENERGY	MIN	-0.232	0.0007
LUAD	pT	pshmp2v0um9b_MEAN_COMBINED_DENSITY	MIN	-0.231	0.0008
LUAD	pT	xuq2szzx6okl_CHROMATIN_REGULARITY_INDEX	MEAN	-0.23	0.0008
LUAD	pT	c9a1cel0ln1s_HYPERCHROM_FRAC_PLASMA	MIN	-0.23	0.0008
LUAD	pT	ut3ouncvbs3g_TUMOR_HOMOGENEITY	MIN	-0.229	0.0009
LUAD	pT	4vco7v980tcs_CONVEXITY_SD	Q5	-0.229	0.0008
LUAD	pT	0ol12y8sm2fg_NUCLEAR_IRREGULARITY_MAX	MIN	-0.228	0.0008
LUAD	pT	vls7yf1jt9c1_F_CELLS_PERCENT	MIN	-0.228	0.0008
LUAD	pT	hbx0izkb5u70_RUFFLING_INDEX_MAX	MEAN	-0.227	0.0009
LUAD	pT	lpoqfe9559yd_RATIO_LYMPHOCYTE_TO_FIBROBLAST	Q5	-0.226	0.001
LUAD	pT	gc3787ob1dag_LYMPHO_HOTSPOT_DENSITY	MIN	-0.226	0.0009
LUAD	pT	3x2v3ngl61c3_EOSIN_INTENSITY_SKEWNESS	MEAN	-0.226	0.001
LUAD	pT	vn6sezfpgcny_NEUTRO_HOMOGENEITY	MIN	-0.226	0.001
LUAD	pT	ybk4sdb8e58r_LYMPHO_FD_SD	MIN	-0.225	0.0009
LUAD	pT	jtzhp327hy9v_ZONE1_L_STD_PERIM	Q5	-0.225	0.001
LUAD	pT	l16pvjvurctr_SYNERGY_INDEX	MIN	-0.223	0.001
LUAD	pN_BIN	nwywe3c7kipv_LYM_MEAN_G	SD	0.285	0.0055
LUAD	pN_BIN	ik8qe8kxy4s6_MEAN_STROMAL_INTENSITY	SD	0.285	0.0055
LUAD	pN_BIN	ricudkps5egg_MEAN_TUMOR_BRIGHTNESS_IF	SD	0.26	0.012
LUAD	pN_BIN	l16pvjvurctr_AVG_DIST_TUMOR_LYMPHO	Q95	0.258	0.012
LUAD	pN_BIN	8fbvh6bef9ro_MEAN_FIBROBLAST_RING_THICKNESS_UM	MAX	0.254	0.012
LUAD	pN_BIN	l0u3sr2tkhcj_MEAN_SAT_MACRO	SD	0.252	0.012
LUAD	pN_BIN	y6zzjvoa41dk_INFILTRATION_THICKNESS_MACRO_UM	MAX	0.25	0.012
LUAD	pN_BIN	8fbvh6bef9ro_MIN_RING_THICKNESS_UM	MAX	0.249	0.013
LUAD	pN_BIN	6asxm10225kh_R2_TUMOR	Q95	0.245	0.013
LUAD	pN_BIN	5l3lqo2vfvz6_INTENSITY_DIFFERENCE	MAX	0.241	0.0138
LUAD	pN_BIN	3yi5cd0asf6y_STD_HYPERCHROMASIA	SD	0.241	0.0138
LUAD	pN_BIN	nvagkfyscxur_MEAN_NUCLEUS_INTENSITY	SD	0.241	0.0138
LUAD	pN_BIN	j7jpij09oitl_LYMPH_FIB_RATIO	MEAN	0.238	0.0138
LUAD	pN_BIN	5l3lqo2vfvz6_FIBROBLAST_MEAN_INTENSITY	SD	0.238	0.0138
LUAD	pN_BIN	jtzhp327hy9v_ZONE1_F_STD_PERIM	MAX	0.237	0.0138
LUAD	pN_BIN	w4s33ckv3y3g_LYMPHO_BASOPHILIA_MEAN	SD	0.236	0.0138
LUAD	pN_BIN	nwywe3c7kipv_LYM_MEAN_R	SD	0.235	0.0138
LUAD	pN_BIN	1iv4oahx25zs_LYMPHO_ELONG_DISP	MAX	0.235	0.0138
LUAD	pN_BIN	ggnwbvkbyml5_PHASE_SEP_STRENGTH	MEAN	0.232	0.0138
LUAD	pN_BIN	pv87oyavj70f_MEAN_TUMOR_INTENSITY	SD	0.23	0.0146
LUAD	pN_BIN	xhp9qziiako5_ENTROPY_MEAN_CONNECTIVE	MAX	0.228	0.0146
LUAD	pN_BIN	8vs75ivrtn1e_PLASMA_BRIGHTNESS	SD	0.226	0.0146
LUAD	pN_BIN	8g7t4mgy4su3_AVG_TUMOR_LYMPHO_DIST	Q95	0.226	0.0146
LUAD	pN_BIN	cm62oy8x05s2_MEDIAN_EOS_TUMOR_DIST	MEAN	0.225	0.0146
LUAD	pN_BIN	g30tqbp1b8bm_MIN_LYMPHO_DIST_UM	MAX	0.224	0.0146
LUAD	pN_BIN	rb1jlud8h82a_MEAN_CRISPNESS_L	MEAN	0.219	0.0146
LUAD	pN_BIN	546dlu4693m9_STD_BLEBS_PER_CELL	MAX	0.214	0.0167
LUAD	pN_BIN	coamj9uz943s_APOPTOTIC_RATE	MAX	0.214	0.0173
LUAD	pN_BIN	43g3vrkosbmf_FUSION_PROPORTION	MAX	0.212	0.0173
LUAD	pN_BIN	3x2v3ngl61c3_STD_EOSIN_INTENSITY	SD	0.211	0.0179
LUAD	pN_BIN	vuk9zt48rjc4_GRADIENT_SLOPE_M	Q95	0.211	0.0177
LUAD	pN_BIN	ws0s4cphw8j6_MAX_VACUOLE_FRACTION	MAX	0.211	0.0179
LUAD	pN_BIN	4x9275j83oa8_MEAN_TUMOR_INTENSITY	SD	0.21	0.0179
LUAD	pN_BIN	uwqz2819mtvl_SD_VESICLES_PER_LYMPH	SD	0.209	0.018
LUAD	pN_BIN	ricudkps5egg_BRIGHTNESS_DIFFERENCE_IF	Q95	0.209	0.0179
LUAD	pN_BIN	tdpuagjcij9c_INFILTRATION_GRADIENT_TUMOR	Q95	0.207	0.0192
LUAD	pN_BIN	k2jqrv3jhh7o_STD_PSEUDOPODS_PER_CELL	Q5	0.207	0.0183
LUAD	pN_BIN	g15dokr783mt_PEAK_DIST_FIBRO_TUMOR	MEAN	0.204	0.0196
LUAD	pN_BIN	92s60c891loy_CO_OCCURRENCE_SCORE	MAX	0.204	0.0196
LUAD	pN_BIN	t5ypmtxuf51r_LYMPHO_NUCLEAR_BASOPHILIA_SCORE	SD	0.203	0.0196
LUAD	pN_BIN	3eq1mpo2lp5t_FIBROBLAST_FRACTAL_DIM_MAX	Q95	0.203	0.0196
LUAD	pN_BIN	jtzhp327hy9v_ZONE1_F_STD_AREA	Q95	0.202	0.0196
LUAD	pN_BIN	cncgcmauoxfn_MEAN_NUCLEUS_INTENSITY	SD	0.202	0.0196
LUAD	pN_BIN	dkzv8k4o7j0u_TUMOR_LYMPHO_MIN_DIST_MEAN	SD	0.202	0.0196
LUAD	pN_BIN	vn6sezfpgcny_LYMPHO_CONTRAST	SD	0.2	0.0196
LUAD	pN_BIN	4m5wd7doqbgz_MEAN_INFILTRATION_THICKNESS	MAX	0.2	0.0196
LUAD	pN_BIN	lnmu3hgrl40l_MITOSIS_FREQ_EPITHELIAL	Q5	0.199	0.0196
LUAD	pN_BIN	jtzhp327hy9v_ZONE4_F_MEAN_PERIM	Q95	0.198	0.0196
LUAD	pN_BIN	ze5y8vt7fsxr_MEAN_TL_DISTANCE	MEAN	0.198	0.0196
LUAD	pN_BIN	w4s33ckv3y3g_LYMPHO_BASOPHILIA_MIN	SD	0.198	0.0196
LUAD	pN_BIN	jtzhp327hy9v_ZONE2_F_STD_AREA	Q95	0.197	0.0196
LUAD	pN_BIN	dmp42vhjm3j0_MEDIAN_MUCIN_PROPORTION	MAX	0.197	0.0196
LUAD	pN_BIN	kj07wrpc76e3_SD_CHROMOCENTER_COUNT	Q5	0.197	0.0196
LUAD	pN_BIN	u4ja0qhzcwx3_S_PHASE_FRACTION_MACRO	MAX	0.197	0.0196
LUAD	pN_BIN	fgec4i1ljwnr_MEAN_ADHESION_DISTANCE_UM	Q95	0.196	0.0196
LUAD	pN_BIN	k2jqrv3jhh7o_MAX_PSEUDOPODS_PER_CELL	Q5	0.195	0.0196
LUAD	pN_BIN	094tbl12fffo_MEAN_CYTOPLASMIC_BASOPHILIA	MAX	0.195	0.0196
LUAD	pN_BIN	jtzhp327hy9v_ZONE4_F_STD_AREA	Q95	0.194	0.0197
LUAD	pN_BIN	60agf3b1031v_COMPOSITE_COARSENESS	SD	0.194	0.0196
LUAD	pN_BIN	hr50xnqs5i02_MEDIAN_FIBROBLAST_AXIS_LENGTH	MAX	0.193	0.0197
LUAD	pN_BIN	apektun7edg5_BLEB_FREQ_L_CELLS	SD	0.193	0.0197
LUAD	pN_BIN	ipnoosl8ivky_MEAN_INTERACTION_DISTANCE_UM	MEAN	0.193	0.0197
LUAD	pN_BIN	l16pvjvurctr_AVG_DIST_LYMPHO_NEUTRO	MAX	0.193	0.0197
LUAD	pN_BIN	4qgb2yghxde5_WTI	Q95	0.192	0.0197
LUAD	pN_BIN	y6zzjvoa41dk_INFILTRATION_THICKNESS_TUMOR_UM	MAX	0.192	0.0197
LUAD	pN_BIN	7zhu7bue40a7_REGULARITY_SCORE	MAX	0.192	0.0197
LUAD	pN_BIN	sah01iv8gqkj_Epithelial_SLOPE	MAX	0.192	0.0197
LUAD	pN_BIN	ipdc69iz50h8_MACRO_FRAG_SCORE	Q5	0.191	0.0197
LUAD	pN_BIN	tbwdlrbxxmtm_FIB_GRADIENT_MEAN	Q95	0.191	0.0197
LUAD	pN_BIN	u4nlrf59wvg9_NEUTRO_STD_GRANULES	Q95	0.191	0.0197
LUAD	pN_BIN	pshmp2v0um9b_MAX_DISTANCE_UM	MAX	0.19	0.0197
LUAD	pN_BIN	jtzhp327hy9v_ZONE5_F_STD_PERIM	MEAN	0.19	0.0197
LUAD	pN_BIN	jtzhp327hy9v_ZONE5_F_MEAN_PERIM	Q95	0.19	0.0198
LUAD	pN_BIN	8budzj62q1fh_MAX_COLOR_DIFF	MAX	0.19	0.0197
LUAD	pN_BIN	xhp9qziiako5_ENTROPY_MEAN_EPITHELIAL	MEAN	0.19	0.0197
LUAD	pN_BIN	g30tqbp1b8bm_MEAN_PLASMA_DIST_UM	MEAN	0.19	0.0198
LUAD	pN_BIN	uqi9h9gb75u2_ASYMMETRY_INDEX	MAX	0.19	0.0197
LUAD	pN_BIN	jtzhp327hy9v_ZONE1_L_MEAN_PERIM	MAX	0.19	0.0197
LUAD	pN_BIN	jtzhp327hy9v_ZONE1_T_MEAN_CIRC	MAX	0.189	0.0198
LUAD	pN_BIN	ui6vjfrk3fpi_CV_TUMOR_TEXTURE	SD	0.188	0.0197
LUAD	pN_BIN	5tl5q88tbcbc_MIN_NUCLEAR_IRREGULARITY	MAX	0.188	0.0199
LUAD	pN_BIN	9zc93d20j4to_M_CELL_TENSION	MAX	0.188	0.0199
LUAD	pN_BIN	hfn2emann5uj_FIBROBLAST_PLASMA_CV	Q95	0.188	0.0197
LUAD	pN_BIN	jtzhp327hy9v_ZONE3_F_STD_PERIM	Q95	0.187	0.0199
LUAD	pN_BIN	kte4j9jyotrv_Lymphocyte_MEAN_ALIGNMENT	Q95	0.187	0.0198
LUAD	pN_BIN	h9mbxunm5jp8_MAX_BRANCHING_SCORE	MAX	0.187	0.0199
LUAD	pN_BIN	jtzhp327hy9v_ZONE3_F_MEAN_PERIM	SD	0.187	0.0199
LUAD	pN_BIN	jtzhp327hy9v_ZONE4_F_STD_PERIM	MAX	0.187	0.0199
LUAD	pN_BIN	jtzhp327hy9v_ZONE2_F_STD_PERIM	MEAN	0.186	0.0199
LUAD	pN_BIN	sr9tmf7aldah_VACUOLE_INDEX	MAX	0.186	0.0199
LUAD	pN_BIN	jtzhp327hy9v_ZONE3_F_STD_AREA	Q95	0.185	0.0205
LUAD	pN_BIN	k1y77ejt9l47_NORMALIZED_FIBROBLAST_FRACTION	MAX	0.185	0.0199
LUAD	pN_BIN	ricudkps5egg_MEAN_EOSINOPHIL_BRIGHTNESS_IF	MAX	0.185	0.0199
LUAD	pN_BIN	4xcvlt7mybkd_VAR_NUCLEOLI_COUNT	Q5	0.185	0.0199
LUAD	pN_BIN	d5or6c6xclzq_LYMPHOCYTE_POLARITY_SCORE	MEAN	0.184	0.0212
LUAD	pN_BIN	m9koi1aqp24n_MEAN_SPINDLE_DEV_STROMA	MAX	0.184	0.02
LUAD	pN_BIN	m9koi1aqp24n_MEAN_SPINDLE_DEV_TUMOR	MAX	0.184	0.0199
LUAD	pN_BIN	4x9275j83oa8_TUMOR_PLASMA_INTENSITY_DIFF	MAX	0.183	0.0212
LUAD	pN_BIN	ctk5c7hwx2d2_LYMPHO_AXIS_RATIO_IQR	MAX	0.182	0.0215
LUAD	pN_BIN	jtzhp327hy9v_ZONE2_F_MEAN_AREA	SD	0.182	0.0215
LUAD	pN_BIN	yyklyg0bgzm5_EOSINOPHIL_DENSITY_PER_1000UM2	MIN	-0.348	0.0213
LUAD	pN_BIN	yyklyg0bgzm5_TUMOR_DENSITY_PER_1000UM2	Q95	-0.257	0.0393
LUAD	pN_BIN	cpzakh6nv1ya_FIBROBLAST_PROXIMITY_INDEX_MEAN	MIN	-0.253	0.012
LUAD	pN_BIN	cso3gntgtfnn_REPULSION_INDEX	MIN	-0.245	0.0138
LUAD	pN_BIN	h1cqngwanmqe_K_IMMUNE_TO_TUMOR	MEAN	-0.235	0.0138
LUAD	pN_BIN	y4jb5ouacurt_MEAN_ORIENTATION_DIFFERENCE	MIN	-0.234	0.0138
LUAD	pN_BIN	hcewjex44zyl_MIN_CYTO_NUCLEAR_RATIO	Q5	-0.229	0.0146
LUAD	pN_BIN	cpzakh6nv1ya_FIBROBLAST_PROXIMITY_INDEX_STD	Q5	-0.229	0.0146
LUAD	pN_BIN	ut3ouncvbs3g_TUMOR_ENERGY	MEAN	-0.227	0.0146
LUAD	pN_BIN	ut3ouncvbs3g_FIBRO_ENERGY	MIN	-0.225	0.0146
LUAD	pN_BIN	cavupnbujvz0_MARGIN_AREA	SD	-0.225	0.0146
LUAD	pN_BIN	i9jt1x7fp6ni_LYMPHO_DEPL_RATIO	Q5	-0.223	0.0146
LUAD	pN_BIN	cdn7usdxh93a_NORMALIZED_TRIPLET_INDEX	Q95	-0.222	0.0146
LUAD	pN_BIN	s0gc176ao7c4_MARGIN_IRREGULARITY_INDEX	MIN	-0.221	0.0146
LUAD	pN_BIN	c9a1cel0ln1s_HYPERCHROM_FRAC_MACRO	Q5	-0.217	0.0167
LUAD	pN_BIN	51z9tupmru9x_ATYPICAL_MITOSIS_FRACTION	MIN	-0.216	0.0167
LUAD	pN_BIN	gjldjt9i4u3g_MACRO_LYMPHO_ASPECT_RATIO_DIFF	MIN	-0.214	0.0167
LUAD	pN_BIN	kzwbiyl7ta2g_AVG_CHROMATIN_CONDENSATION_RATIO	MIN	-0.212	0.0173
LUAD	pN_BIN	ci2yirhytzio_FRACTION_CLUSTERED	MEAN	-0.211	0.0176
LUAD	pN_BIN	kte4j9jyotrv_Lymphocyte_STD_ALIGNMENT	Q5	-0.211	0.0173
LUAD	pN_BIN	vn6sezfpgcny_LYMPHO_ENERGY	MIN	-0.21	0.0183
LUAD	pN_BIN	vls7yf1jt9c1_L_CELLS_PERCENT	Q5	-0.208	0.0179
LUAD	pN_BIN	3x2v3ngl61c3_EOSIN_INTENSITY_SKEWNESS	MEAN	-0.206	0.0192
LUAD	pN_BIN	vuk9zt48rjc4_GRADIENT_SLOPE_T	MIN	-0.205	0.0192
LUAD	pN_BIN	kj07wrpc76e3_CV_CHROMOCENTER_COUNT	MEAN	-0.204	0.0192
LUAD	pN_BIN	gv72hx3t51nv_MEAN_MACROPHAGE_ANGLE	Q5	-0.203	0.0196
LUAD	pN_BIN	68vixahsk988_FRACTION_ELONGATED_TUMOR	MIN	-0.201	0.0196
LUAD	pN_BIN	ob5oi7kex13w_MEAN_PROANGIO_SCORE	MIN	-0.201	0.0196
LUAD	pN_BIN	tdgekh2gwmh2_Fraction_Rosettes	MEAN	-0.2	0.0196
LUAD	pN_BIN	vuk9zt48rjc4_GRADIENT_SLOPE_L	MIN	-0.199	0.0196
LUAD	pN_BIN	b1apmb2q2o2v_MEAN_BRIDGE_DISTANCE_UM	Q5	-0.198	0.0196
LUAD	pN_BIN	6n7kinb4sekb_MEDIAN_NUCLEOLAR_INDEX	MIN	-0.198	0.0196
LUAD	pN_BIN	scv3a111q812_NUCLEAR_IRREG_MAX	MIN	-0.195	0.0197
LUAD	pN_BIN	swd68862p79f_LYMPHO_BOUNDARY_SMOOTHNESS_VAR	MIN	-0.195	0.0196
LUAD	pN_BIN	l16pvjvurctr_DENSITY_LYMPHOCYTE	MIN	-0.195	0.0196
LUAD	pN_BIN	5tl5q88tbcbc_MAX_NUCLEAR_IRREGULARITY	MIN	-0.193	0.0197
LUAD	pN_BIN	lpoqfe9559yd_RATIO_LYMPHOCYTE_TO_FIBROBLAST	Q5	-0.192	0.0197
LUAD	pN_BIN	l16pvjvurctr_SYNERGY_INDEX	MIN	-0.192	0.0197
LUAD	pN_BIN	nvagkfyscxur_PYKNOTIC_FREQUENCY	MIN	-0.192	0.0197
LUAD	pN_BIN	vn6sezfpgcny_LYMPHO_HOMOGENEITY	MIN	-0.192	0.0197
LUAD	pN_BIN	c9a1cel0ln1s_HYPERCHROM_FRAC_EOSINO	MIN	-0.191	0.0197
LUAD	pN_BIN	iib1gj61twct_ABSOLUTE_DIFFERENCE	MEAN	-0.191	0.0197
LUAD	pN_BIN	lgmnl29vpyck_HOMOGENEITY_DIFFERENCE	MIN	-0.191	0.0197
LUAD	pN_BIN	lpoqfe9559yd_RATIO_MACROPHAGE_TO_FIBROBLAST	MIN	-0.189	0.0198
LUAD	pN_BIN	ut3ouncvbs3g_TUMOR_HOMOGENEITY	MIN	-0.189	0.0198
LUAD	pN_BIN	rjni1pb4ja4a_SD_BLEBBING_INDEX	MIN	-0.188	0.0199
LUAD	pN_BIN	dqfjymymxaro_PLASMA_PERIMETER_VARIANCE	MIN	-0.186	0.0213
LUAD	pN_BIN	j5mk3xdd8udl_MEDIAN_ALIGNMENT_ANGLE	MIN	-0.183	0.0213
LUAD	pN_BIN	jtzhp327hy9v_ZONE2_L_STD_CIRC	MIN	-0.183	0.0213
LUAD	pN_BIN	50m1a00hsphp_CLUSTER_ROUNDNESS_VAR_INDEX	MIN	-0.182	0.0209
LUAD	pN_BIN	09t5d9fkl0s6_MIN_TUMOR_TO_OTHER_RATIO	MIN	-0.182	0.0207
LUAD	pN_BIN	ho3opbnxudic_FIBROBLAST_FRACTAL_DIM	Q95	-0.181	0.0213
LUAD	pN_BIN	b1apmb2q2o2v_BRIDGING_INDEX	Q5	-0.181	0.0213
LUAD	pN_BIN	lpoqfe9559yd_COMPOSITE_IMMUNE_STROMAL_SCORE	MIN	-0.181	0.0218
LUAD	pN_BIN	wvde31q509vs_TRICELLULAR_CURVATURE_INDEX	Q95	-0.18	0.0221
LUAD	pN_BIN	u4ja0qhzcwx3_S_PHASE_FRACTION_PLASMA	Q95	-0.179	0.0225
LUAD	pN_BIN	1obt4qu2bans_NETWORK_COMPLEXITY_SCORE	MIN	-0.178	0.0228
LUAD	pN_BIN	sah01iv8gqkj_Macrophage_SLOPE	MIN	-0.178	0.0228
LUAD	pN_BIN	ci0k4ftnhnc1_TRIAD_CONTACT_SCORE	MIN	-0.178	0.0221
LUAD	pN_BIN	0ol12y8sm2fg_NUCLEAR_IRREGULARITY_MAX	MIN	-0.178	0.0222
LUAD	pN_BIN	i952pb8q43kd_MACRO_DENSITY_BIN1	Q5	-0.178	0.0228
LUAD	pN_BIN	ut3ouncvbs3g_EOS_HOMOGENEITY	Q5	-0.177	0.0229
LUAD	pN_BIN	d0p2056dg4vl_MITOTIC_FREQUENCY	MIN	-0.176	0.0235
LUAD	pN_BIN	yumobeuw65ji_TUMOR_CYTOPLASM_HOMOGENEITY_SD	MIN	-0.176	0.0228
LUAD	pN_BIN	e0teoez7asls_MEDIAN_ELONGATION_RATIO	MIN	-0.176	0.0228
LUAD	pN_BIN	rjni1pb4ja4a_MAX_BLEBBING_INDEX	MIN	-0.174	0.0243
LUAD	pN_BIN	ut3ouncvbs3g_EOS_ENERGY	MIN	-0.174	0.0243
LUAD	pN_BIN	4m5wd7doqbgz_CV_INFILTRATION_THICKNESS	MIN	-0.173	0.0244
LUAD	pN_BIN	m9koi1aqp24n_STD_SPINDLE_DEV_STROMA	MIN	-0.172	0.0247
LUAD	pN_BIN	c9a1cel0ln1s_HYPERCHROM_FRAC_LYMPHO	MIN	-0.171	0.0251
LUAD	pN_BIN	tbwdlrbxxmtm_GRADIENT_DIFFERENCE	MIN	-0.17	0.0252
LUAD	pN_BIN	jtzhp327hy9v_ZONE4_L_STD_CIRC	MIN	-0.17	0.0253
LUAD	pN_BIN	umzmyafid66j_BARRIER_DENSITY_STD	MIN	-0.17	0.0251
LUAD	pN_BIN	tdpuagjcij9c_INFILTRATION_GRADIENT_FIBROBLAST	Q5	-0.17	0.0253
LUAD	pN_BIN	vn6sezfpgcny_NEUTRO_ENERGY	MIN	-0.17	0.0259
LUAD	pN_BIN	q6af3xhnfium_COMBINED_KURTOSIS_METRIC	MIN	-0.169	0.0251
LUAD	pN_BIN	o5858rxcdxxd_LYMPHO_R2	Q5	-0.168	0.026
LUAD	pN_BIN	jtzhp327hy9v_ZONE2_T_STD_CIRC	MIN	-0.167	0.026
LUAD	pN_BIN	pthkkxs1bzg6_NUCLEAR_GRANULARITY_MAX	Q5	-0.167	0.0261
LUAD	pN_BIN	pthkkxs1bzg6_NUCLEAR_GRANULARITY_MEAN	MEAN	-0.167	0.026
LUAD	pN_BIN	4swhpkih8ntn_MACROPHAGE_SKEWNESS	Q5	-0.167	0.0259
LUAD	pN_BIN	1ox2jkoph1p4_POLARITY_DEVIATION_SCORE	MIN	-0.167	0.0262
LUAD	pN_BIN	c9a1cel0ln1s_HYPERCHROM_FRAC_PLASMA	Q5	-0.166	0.0263
LUAD	pN_BIN	lgmnl29vpyck_CONTRAST_DIFFERENCE	MIN	-0.166	0.0259
LUAD	pN_BIN	inwt107ba24a_STD_NUCLEAR_IRREGULARITY	MIN	-0.166	0.0259
LUAD	pN_BIN	iug1rhficsc1_PLASMA_NEUTROPHIL_RATIO_TUMOR	Q5	-0.166	0.0262
LUAD	pN_BIN	7zhu7bue40a7_MEAN_EDGE_LENGTH_UM	MIN	-0.165	0.026
LUAD	pN_BIN	iug1rhficsc1_PLASMA_NEUTROPHIL_RATIO_STROMA	Q95	-0.165	0.0264
LUAD	pN_BIN	gdjsgkvaev88_L_CYTO_NUCLEAR_RATIO_SD	MIN	-0.164	0.0262
LUAD	pN_BIN	09t5d9fkl0s6_MEAN_TUMOR_TO_OTHER_RATIO	MIN	-0.163	0.0264
LUAD	pN_BIN	uwqz2819mtvl_MEAN_VESICLES_PER_LYMPH	MIN	-0.162	0.0271
LUAD	pN_BIN	rjni1pb4ja4a_MEAN_BLEBBING_INDEX	MIN	-0.162	0.0275
LUAD	pN_BIN	u4ja0qhzcwx3_S_PHASE_FRACTION_LYMPHO	Q95	-0.162	0.0275
LUAD	pN_BIN	z7eozkt9lknh_MEAN_CLUSTER_SIZE	MIN	-0.161	0.0271
LUAD	pN_BIN	c9a1cel0ln1s_HYPERCHROM_FRAC_NEUTRO	MEAN	-0.16	0.0284
LUAD	pN_BIN	jtzhp327hy9v_ZONE1_T_STD_CIRC	MIN	-0.16	0.0286
LUAD	pN_BIN	1i39mtnj4oa6_MACRO_SPECKLE_CONTRAST_VAR	MIN	-0.16	0.0284
LUAD	pN_BIN	dsowqid8zsrr_RIPPLE_INDEX_NEUTRO	MIN	-0.16	0.0279
LUAD	pN_BIN	6fpoa2c004jk_ROUNDNESS_DIFFERENCE	MEAN	-0.16	0.0279
LUAD	pN_BIN	jtzhp327hy9v_ZONE3_T_STD_CIRC	MIN	-0.16	0.0284
LUAD	STAGE	l16pvjvurctr_AVG_DIST_TUMOR_LYMPHO	MAX	0.317	0.0003
LUAD	STAGE	nwywe3c7kipv_LYM_MEAN_R	SD	0.315	0.0003
LUAD	STAGE	ricudkps5egg_MEAN_TUMOR_BRIGHTNESS_IF	SD	0.312	0.0003
LUAD	STAGE	nwywe3c7kipv_LYM_MEAN_G	SD	0.294	0.0007
LUAD	STAGE	546dlu4693m9_STD_BLEBS_PER_CELL	MAX	0.284	0.001
LUAD	STAGE	xhp9qziiako5_ENTROPY_MEAN_CONNECTIVE	MAX	0.283	0.001
LUAD	STAGE	jtzhp327hy9v_ZONE1_F_STD_AREA	MAX	0.281	0.0011
LUAD	STAGE	k2jqrv3jhh7o_STD_PSEUDOPODS_PER_CELL	Q95	0.281	0.001
LUAD	STAGE	nvagkfyscxur_MEAN_NUCLEUS_INTENSITY	SD	0.277	0.0011
LUAD	STAGE	jtzhp327hy9v_ZONE1_F_STD_PERIM	MAX	0.276	0.0011
LUAD	STAGE	5l3lqo2vfvz6_INTENSITY_DIFFERENCE	MAX	0.274	0.0011
LUAD	STAGE	jtzhp327hy9v_ZONE2_F_STD_AREA	MAX	0.274	0.0011
LUAD	STAGE	l0u3sr2tkhcj_MEAN_SAT_MACRO	SD	0.272	0.0011
LUAD	STAGE	jtzhp327hy9v_ZONE5_F_MEAN_PERIM	Q95	0.27	0.0011
LUAD	STAGE	jtzhp327hy9v_ZONE2_F_STD_PERIM	MAX	0.269	0.0011
LUAD	STAGE	5tl5q88tbcbc_MIN_NUCLEAR_IRREGULARITY	MAX	0.267	0.0011
LUAD	STAGE	hr50xnqs5i02_MEDIAN_FIBROBLAST_AXIS_LENGTH	MAX	0.267	0.0011
LUAD	STAGE	ik8qe8kxy4s6_MEAN_STROMAL_INTENSITY	SD	0.265	0.0011
LUAD	STAGE	jtzhp327hy9v_ZONE4_F_MEAN_PERIM	Q95	0.263	0.0013
LUAD	STAGE	rb1jlud8h82a_MEAN_CRISPNESS_L	MEAN	0.261	0.0012
LUAD	STAGE	xhp9qziiako5_ENTROPY_MEAN_EPITHELIAL	MEAN	0.261	0.0012
LUAD	STAGE	43g3vrkosbmf_FUSION_PROPORTION	MAX	0.26	0.0012
LUAD	STAGE	jtzhp327hy9v_ZONE2_F_MEAN_AREA	MAX	0.257	0.0014
LUAD	STAGE	5l3lqo2vfvz6_FIBROBLAST_MEAN_INTENSITY	SD	0.257	0.0014
LUAD	STAGE	u4ja0qhzcwx3_S_PHASE_FRACTION_MACRO	MAX	0.257	0.0014
LUAD	STAGE	jtzhp327hy9v_ZONE4_F_STD_PERIM	MAX	0.257	0.0014
LUAD	STAGE	jtzhp327hy9v_ZONE4_F_STD_AREA	MAX	0.256	0.0014
LUAD	STAGE	pv87oyavj70f_MEAN_TUMOR_INTENSITY	MAX	0.255	0.0014
LUAD	STAGE	t5ypmtxuf51r_LYMPHO_NUCLEAR_BASOPHILIA_SCORE	MAX	0.254	0.0014
LUAD	STAGE	8fbvh6bef9ro_MIN_RING_THICKNESS_UM	MAX	0.253	0.0014
LUAD	STAGE	jy99902eq0up_TRIANGULARITY_MACRO	MAX	0.253	0.0014
LUAD	STAGE	sr9tmf7aldah_VACUOLE_INDEX	MAX	0.253	0.0014
LUAD	STAGE	8vs75ivrtn1e_PLASMA_BRIGHTNESS	SD	0.252	0.0015
LUAD	STAGE	vxoir1x0dl36_MACRO_MEAN_GRADIENT	Q95	0.251	0.0014
LUAD	STAGE	jtzhp327hy9v_ZONE3_F_STD_AREA	MAX	0.25	0.0016
LUAD	STAGE	8fbvh6bef9ro_MEAN_FIBROBLAST_RING_THICKNESS_UM	MAX	0.249	0.0016
LUAD	STAGE	jtzhp327hy9v_ZONE3_F_MEAN_PERIM	Q95	0.248	0.0016
LUAD	STAGE	k2jqrv3jhh7o_MAX_PSEUDOPODS_PER_CELL	MAX	0.248	0.0016
LUAD	STAGE	n661htp4m7a9_MEAN_CONTRAST_FIBRO	SD	0.248	0.0016
LUAD	STAGE	gv72hx3t51nv_MEAN_MACROPHAGE_ANGLE	MAX	0.247	0.0016
LUAD	STAGE	jtzhp327hy9v_ZONE5_F_STD_PERIM	Q95	0.247	0.0017
LUAD	STAGE	vuk9zt48rjc4_GRADIENT_SLOPE_M	Q95	0.247	0.0016
LUAD	STAGE	5hiiozwsvdli_MEDIAN_CORE_GRANULARITY	MAX	0.247	0.0016
LUAD	STAGE	hfn2emann5uj_FIBROBLAST_PLASMA_CV	MAX	0.246	0.0016
LUAD	STAGE	jtzhp327hy9v_ZONE3_F_STD_PERIM	Q95	0.246	0.0017
LUAD	STAGE	dmp42vhjm3j0_MEDIAN_MUCIN_PROPORTION	MAX	0.246	0.0016
LUAD	STAGE	y6zzjvoa41dk_INFILTRATION_THICKNESS_TUMOR_UM	MAX	0.246	0.0016
LUAD	STAGE	j7jpij09oitl_LYMPH_FIB_RATIO	MEAN	0.245	0.0018
LUAD	STAGE	4m5wd7doqbgz_MEAN_INFILTRATION_THICKNESS	MAX	0.241	0.0018
LUAD	STAGE	92s60c891loy_CO_OCCURRENCE_SCORE	MAX	0.241	0.0019
LUAD	STAGE	cncgcmauoxfn_MEAN_NUCLEUS_INTENSITY	SD	0.241	0.0018
LUAD	STAGE	094tbl12fffo_MEAN_CYTOPLASMIC_BASOPHILIA	MAX	0.241	0.0018
LUAD	STAGE	9zc93d20j4to_F_CELL_TENSION	MAX	0.24	0.002
LUAD	STAGE	k1y77ejt9l47_MNF_INFILTRATION_RATIO	MAX	0.24	0.0018
LUAD	STAGE	7zhu7bue40a7_REGULARITY_SCORE	MAX	0.24	0.0018
LUAD	STAGE	3yi5cd0asf6y_MIN_HYPERCHROMASIA	SD	0.239	0.0019
LUAD	STAGE	4x9275j83oa8_MEAN_TUMOR_INTENSITY	SD	0.237	0.002
LUAD	STAGE	xhp9qziiako5_ENTROPY_MEAN_PLASMA	MAX	0.237	0.0019
LUAD	STAGE	ut3ouncvbs3g_TUMOR_CONTRAST	MAX	0.237	0.0021
LUAD	STAGE	y6zzjvoa41dk_INFILTRATION_THICKNESS_MACRO_UM	MAX	0.237	0.002
LUAD	STAGE	ws0s4cphw8j6_MAX_VACUOLE_FRACTION	MAX	0.235	0.0022
LUAD	STAGE	ricudkps5egg_BRIGHTNESS_DIFFERENCE_IF	MAX	0.234	0.0022
LUAD	STAGE	vn6sezfpgcny_LYMPHO_CONTRAST	SD	0.233	0.0024
LUAD	STAGE	u4ja0qhzcwx3_S_PHASE_FRACTION_TUMOR	MAX	0.232	0.0023
LUAD	STAGE	ggnwbvkbyml5_PHASE_SEP_STRENGTH	MAX	0.231	0.0023
LUAD	STAGE	dmp42vhjm3j0_MAX_MUCIN_PROPORTION	MAX	0.231	0.0023
LUAD	STAGE	ut3ouncvbs3g_TUMOR_GRADIENT	MAX	0.23	0.0025
LUAD	STAGE	jtzhp327hy9v_ZONE1_F_MEAN_PERIM	Q95	0.23	0.0025
LUAD	STAGE	jtzhp327hy9v_ZONE5_F_STD_AREA	Q95	0.23	0.0025
LUAD	STAGE	xhp9qziiako5_ENTROPY_MEAN_LYMPHOCYTE	MAX	0.229	0.0024
LUAD	STAGE	ctk5c7hwx2d2_LYMPHO_AXIS_RATIO_IQR	MAX	0.228	0.0026
LUAD	STAGE	32v2q5w03ghp_FIBRO_AREA_MEAN	SD	0.228	0.0025
LUAD	STAGE	vxoir1x0dl36_NEUTRO_MEAN_GRADIENT	MAX	0.228	0.0025
LUAD	STAGE	w4s33ckv3y3g_LYMPHO_BASOPHILIA_MEAN	SD	0.227	0.0025
LUAD	STAGE	7cnctx1v21ov_MEAN_CELL_AREA	MAX	0.226	0.0026
LUAD	STAGE	xhp9qziiako5_ENTROPY_MEAN_EOSINOPHIL	MAX	0.225	0.0026
LUAD	STAGE	r24ti8bsf915_MEAN_INFILTRATION_DISTANCE_UM	MAX	0.225	0.0027
LUAD	STAGE	60agf3b1031v_COMPOSITE_COARSENESS	SD	0.225	0.0026
LUAD	STAGE	4x9275j83oa8_TUMOR_PLASMA_INTENSITY_DIFF	MAX	0.225	0.0028
LUAD	STAGE	3agbviytdfon_MACRO_GRADIENT_SLOPE	SD	0.225	0.0028
LUAD	STAGE	t745w8xqb0ck_VARIANCE_MACROPHAGE_NUCLEAR_AREA	MAX	0.225	0.0028
LUAD	STAGE	i952pb8q43kd_NEUTRO_DENSITY_BIN4	MAX	0.225	0.0028
LUAD	STAGE	8g7t4mgy4su3_AVG_TUMOR_LYMPHO_DIST	MAX	0.225	0.0028
LUAD	STAGE	jd74w2s8s3c0_SD_HEMOSIDERIN_INDEX	MAX	0.224	0.0029
LUAD	STAGE	6asxm10225kh_R2_TUMOR	Q95	0.223	0.0028
LUAD	STAGE	pwj08z9nojkn_SKEWNESS_ASPECT_RATIO	MAX	0.223	0.0029
LUAD	STAGE	tbwdlrbxxmtm_FIB_GRADIENT_MEAN	Q95	0.222	0.0031
LUAD	STAGE	kd1mop5gtij0_MITOTIC_FRACTION	MAX	0.221	0.003
LUAD	STAGE	pv87oyavj70f_MEAN_NEUTRO_INTENSITY	MAX	0.221	0.0031
LUAD	STAGE	0fuzp53opov4_CYTOPLASM_BASOPHILIA_MEAN	MAX	0.221	0.0029
LUAD	STAGE	k1y77ejt9l47_NORMALIZED_FIBROBLAST_FRACTION	MAX	0.221	0.0029
LUAD	STAGE	uqi9h9gb75u2_ASYMMETRY_INDEX	MAX	0.221	0.0031
LUAD	STAGE	wnd16c8s473q_EOS_KURTOSIS_R	MAX	0.219	0.0032
LUAD	STAGE	dmp42vhjm3j0_SD_MUCIN_PROPORTION	MAX	0.219	0.0031
LUAD	STAGE	u4nlrf59wvg9_EOSINO_STD_GRANULES	MAX	0.219	0.0032
LUAD	STAGE	4vco7v980tcs_SOLIDITY_MEAN	MEAN	0.218	0.0032
LUAD	STAGE	gv72hx3t51nv_ORIENTATION_DIFFERENCE	MAX	0.218	0.0034
LUAD	STAGE	n661htp4m7a9_MEAN_CONTRAST_LYMPHO	SD	0.218	0.0033
LUAD	STAGE	7wi2iaqu07di_EOSINOPHIL_BILOBATION_DEVIATION_STD	MAX	0.217	0.0032
LUAD	STAGE	iib1gj61twct_NEUTROPHIL_FRACTION	MAX	0.217	0.0035
LUAD	STAGE	ut3ouncvbs3g_FIBRO_ENERGY	MIN	-0.331	0.0002
LUAD	STAGE	ut3ouncvbs3g_TUMOR_ENERGY	MEAN	-0.297	0.0006
LUAD	STAGE	hcewjex44zyl_MIN_CYTO_NUCLEAR_RATIO	MIN	-0.297	0.0005
LUAD	STAGE	yyklyg0bgzm5_EOSINOPHIL_DENSITY_PER_1000UM2	MIN	-0.284	0.0164
LUAD	STAGE	kzwbiyl7ta2g_AVG_CHROMATIN_CONDENSATION_RATIO	MIN	-0.274	0.0011
LUAD	STAGE	scv3a111q812_NUCLEAR_IRREG_MAX	MIN	-0.272	0.0011
LUAD	STAGE	0ol12y8sm2fg_NUCLEAR_IRREGULARITY_MAX	MIN	-0.271	0.0011
LUAD	STAGE	ut3ouncvbs3g_TUMOR_HOMOGENEITY	MIN	-0.268	0.0011
LUAD	STAGE	kte4j9jyotrv_Lymphocyte_STD_ALIGNMENT	MIN	-0.266	0.0011
LUAD	STAGE	cso3gntgtfnn_REPULSION_INDEX	MIN	-0.262	0.0013
LUAD	STAGE	ut3ouncvbs3g_EOS_ENERGY	MIN	-0.261	0.0013
LUAD	STAGE	vn6sezfpgcny_LYMPHO_ENERGY	MIN	-0.26	0.0014
LUAD	STAGE	6n7kinb4sekb_MEDIAN_NUCLEOLAR_INDEX	MIN	-0.258	0.0013
LUAD	STAGE	51z9tupmru9x_ATYPICAL_MITOSIS_FRACTION	MIN	-0.255	0.0014
LUAD	STAGE	gjldjt9i4u3g_MACRO_LYMPHO_ASPECT_RATIO_DIFF	MIN	-0.253	0.0014
LUAD	STAGE	l16pvjvurctr_DENSITY_LYMPHOCYTE	MIN	-0.253	0.0014
LUAD	STAGE	vn6sezfpgcny_LYMPHO_HOMOGENEITY	MIN	-0.251	0.0016
LUAD	STAGE	c9a1cel0ln1s_HYPERCHROM_FRAC_MACRO	MIN	-0.248	0.0016
LUAD	STAGE	swd68862p79f_LYMPHO_BOUNDARY_SMOOTHNESS_VAR	MIN	-0.248	0.0016
LUAD	STAGE	3x2v3ngl61c3_EOSIN_INTENSITY_SKEWNESS	MEAN	-0.242	0.0018
LUAD	STAGE	wbxjim33m700_LYMPHO_NUCLEAR_SIZE_CV	MIN	-0.241	0.0018
LUAD	STAGE	kj07wrpc76e3_CV_CHROMOCENTER_COUNT	MIN	-0.24	0.0018
LUAD	STAGE	1iv4oahx25zs_LYMPHO_ELONG_DISP	MIN	-0.239	0.002
LUAD	STAGE	s0gc176ao7c4_MARGIN_IRREGULARITY_INDEX	MIN	-0.238	0.002
LUAD	STAGE	jtzhp327hy9v_ZONE2_L_STD_CIRC	MIN	-0.236	0.0022
LUAD	STAGE	rjni1pb4ja4a_SD_BLEBBING_INDEX	Q5	-0.235	0.0022
LUAD	STAGE	l16pvjvurctr_SYNERGY_INDEX	MIN	-0.234	0.0021
LUAD	STAGE	kte4j9jyotrv_Connective_STD_ALIGNMENT	MIN	-0.231	0.0022
LUAD	STAGE	rjni1pb4ja4a_MAX_BLEBBING_INDEX	Q5	-0.231	0.0024
LUAD	STAGE	b1apmb2q2o2v_MEAN_BRIDGE_DISTANCE_UM	Q5	-0.23	0.0023
LUAD	STAGE	vn6sezfpgcny_NEUTRO_ENERGY	MIN	-0.229	0.0026
LUAD	STAGE	wvde31q509vs_TRICELLULAR_CURVATURE_INDEX	Q95	-0.229	0.0025
LUAD	STAGE	cavupnbujvz0_MARGIN_AREA	SD	-0.229	0.0025
LUAD	STAGE	lpoqfe9559yd_RATIO_MACROPHAGE_TO_FIBROBLAST	MIN	-0.229	0.0025
LUAD	STAGE	vn6sezfpgcny_NEUTRO_HOMOGENEITY	Q5	-0.227	0.0028
LUAD	STAGE	erx9arvi9vex_PROP_TUMOR_MACRO_COLOC	MIN	-0.225	0.0028
LUAD	STAGE	yumobeuw65ji_TUMOR_CYTOPLASM_HOMOGENEITY_SD	MIN	-0.224	0.0027
LUAD	STAGE	3k6bidenj9ok_ORIENTATION_ENTROPY	MIN	-0.223	0.0029
LUAD	STAGE	c9a1cel0ln1s_HYPERCHROM_FRAC_EOSINO	MIN	-0.223	0.0029
LUAD	STAGE	y4jb5ouacurt_MEAN_ORIENTATION_DIFFERENCE	MIN	-0.222	0.0029
LUAD	STAGE	4vco7v980tcs_SOLIDITY_SD	MEAN	-0.222	0.0029
LUAD	STAGE	ut3ouncvbs3g_FIBRO_HOMOGENEITY	MIN	-0.221	0.0031
LUAD	STAGE	bn6z5yjtblnc_RD_ERROR_NEUTROPHIL	MIN	-0.221	0.0029
LUAD	STAGE	rjni1pb4ja4a_MEAN_BLEBBING_INDEX	Q5	-0.221	0.0031
LUAD	STAGE	h1cqngwanmqe_K_IMMUNE_TO_TUMOR	MIN	-0.22	0.0031
LUAD	STAGE	tbwdlrbxxmtm_GRADIENT_DIFFERENCE	MIN	-0.219	0.0032
LUAD	STAGE	rcil37000fw8_SD_CONVEXITY_RATIO	Q5	-0.218	0.0032
LUAD	STAGE	iib1gj61twct_ABSOLUTE_DIFFERENCE	MEAN	-0.218	0.0034
LUAD	STAGE	inwt107ba24a_MEAN_NUCLEAR_IRREGULARITY	MIN	-0.217	0.0032
LUAD	STAGE	ut3ouncvbs3g_EOS_HOMOGENEITY	Q5	-0.217	0.0034
LUAD	STAGE	xa78hq6hi66x_FIBROBLAST_ALIGNMENT_VARIANCE	MIN	-0.217	0.0034
LUAD	STAGE	vls7yf1jt9c1_L_CELLS_PERCENT	Q5	-0.214	0.0035
LUAD	STAGE	ykx5i2sg4lm3_MEAN_LYMPHO_NUCLEAR_INDENT	Q5	-0.214	0.0035
LUAD	STAGE	6fpoa2c004jk_ROUNDNESS_DIFFERENCE	MEAN	-0.212	0.004
LUAD	STAGE	pthkkxs1bzg6_NUCLEAR_GRANULARITY_MAX	Q5	-0.212	0.0041
LUAD	STAGE	jtzhp327hy9v_ZONE4_L_STD_CIRC	MIN	-0.211	0.0043
LUAD	STAGE	u4ja0qhzcwx3_S_PHASE_FRACTION_LYMPHO	MEAN	-0.211	0.0042
LUAD	STAGE	gdjsgkvaev88_L_CYTO_NUCLEAR_RATIO_SD	MEAN	-0.21	0.0041
LUAD	STAGE	4m5wd7doqbgz_CV_INFILTRATION_THICKNESS	Q5	-0.209	0.0043
LUAD	STAGE	umzmyafid66j_BARRIER_DENSITY_STD	MIN	-0.207	0.0043
LUAD	STAGE	c9a1cel0ln1s_HYPERCHROM_FRAC_LYMPHO	MIN	-0.207	0.0046
LUAD	STAGE	g45tqhgxrmj0_STD_ASYMMETRY_RATIO	MIN	-0.207	0.0043
LUAD	STAGE	uoyb355lvhaa_SD_ELONGATION_RATIO	MIN	-0.206	0.0044
LUAD	STAGE	1i39mtnj4oa6_MACRO_SPECKLE_CONTRAST_VAR	MIN	-0.206	0.0048
LUAD	STAGE	b16szz5zpcvb_MEAN_CELL_COMPACTNESS	MIN	-0.206	0.0046
LUAD	STAGE	tdgekh2gwmh2_Fraction_Rosettes	MEAN	-0.205	0.0047
LUAD	STAGE	qpka6hikt12c_NUCLEOLUS_SIZE_SKEWNESS	SD	-0.205	0.0047
LUAD	STAGE	d7jamvsj0oyo_STD_TEXTURE_DIFF	MIN	-0.204	0.0047
LUAD	STAGE	x99hm7cu7afp_MAX_IRREG_INDEX	MEAN	-0.204	0.0049
LUAD	STAGE	jtzhp327hy9v_ZONE2_T_STD_CIRC	MIN	-0.203	0.0052
LUAD	STAGE	cso3gntgtfnn_OBSERVED_MEDIAN_DIST_UM	MIN	-0.203	0.0053
LUAD	STAGE	j5mk3xdd8udl_MEDIAN_ALIGNMENT_ANGLE	MIN	-0.203	0.0051
LUAD	STAGE	pthkkxs1bzg6_NUCLEAR_GRANULARITY_STD	MIN	-0.203	0.0051
LUAD	STAGE	4swhpkih8ntn_MACROPHAGE_SKEWNESS	Q5	-0.202	0.0051
LUAD	STAGE	jtzhp327hy9v_ZONE1_L_STD_CIRC	MEAN	-0.202	0.0053
LUAD	STAGE	xuq2szzx6okl_Macrophage_MEAN_ENERGY	MIN	-0.201	0.0051
LUAD	STAGE	vuk9zt48rjc4_GRADIENT_SLOPE_T	MIN	-0.201	0.0052
LUAD	STAGE	kte4j9jyotrv_Macrophage_STD_ALIGNMENT	Q5	-0.201	0.0051
LUAD	STAGE	i952pb8q43kd_MACRO_DENSITY_BIN1	Q5	-0.2	0.0054
LUAD	STAGE	hbx0izkb5u70_RUFFLING_INDEX_MAX	MIN	-0.2	0.0052
LUAD	STAGE	m9koi1aqp24n_STD_SPINDLE_DEV_STROMA	MIN	-0.2	0.0052
LUAD	STAGE	dsowqid8zsrr_RIPPLE_INDEX_NEUTRO	MIN	-0.199	0.0053
LUAD	STAGE	inwt107ba24a_STD_NUCLEAR_IRREGULARITY	MIN	-0.198	0.0054
LUAD	STAGE	nvagkfyscxur_PYKNOTIC_FREQUENCY	MIN	-0.198	0.0057
LUAD	STAGE	lpoqfe9559yd_RATIO_LYMPHOCYTE_TO_FIBROBLAST	MIN	-0.197	0.0058
LUAD	STAGE	q6af3xhnfium_COMBINED_KURTOSIS_METRIC	MIN	-0.197	0.0055
LUAD	STAGE	ci0k4ftnhnc1_TRIAD_CONTACT_SCORE	MIN	-0.196	0.0057
LUAD	STAGE	jtzhp327hy9v_ZONE5_L_STD_CIRC	MEAN	-0.196	0.0059
LUAD	STAGE	cpzakh6nv1ya_FIBROBLAST_PROXIMITY_INDEX_STD	Q5	-0.196	0.0058
LUAD	STAGE	8k6wr72mo91k_PLASMA_GRADIENT_RED	MIN	-0.196	0.0058
LUAD	STAGE	gukfxd2coi0z_MEAN_NEUTROPHIL_CONTRAST	Q95	-0.195	0.0059
LUAD	STAGE	uujazv48trht_MEAN_PM_CLUSTER_SIZE	MIN	-0.194	0.0061
LUAD	STAGE	x99hm7cu7afp_SD_IRREG_INDEX	MIN	-0.194	0.006
LUAD	STAGE	50m1a00hsphp_CLUSTER_ROUNDNESS_VAR_INDEX	MIN	-0.194	0.0059
LUAD	STAGE	ob5oi7kex13w_MEAN_PROANGIO_SCORE	MIN	-0.193	0.0061
LUAD	STAGE	uujazv48trht_MAX_PM_CLUSTER_SIZE	MIN	-0.193	0.0061
LUAD	STAGE	cpzakh6nv1ya_FIBROBLAST_PROXIMITY_INDEX_MEAN	MIN	-0.193	0.0061
LUAD	STAGE	4vco7v980tcs_CONVEXITY_SD	MIN	-0.193	0.006
LUAD	STAGE	yyklyg0bgzm5_TUMOR_DENSITY_PER_1000UM2	Q95	-0.193	0.0466
LUAD	STAGE	jtzhp327hy9v_ZONE1_L_STD_PERIM	MIN	-0.193	0.0063
LUAD	PDL1_MRNA	wfv5j8t7bi37_NON_TUMOR_TO_TUMOR_RATIO	Q5	0.574	0
LUAD	PDL1_MRNA	r45nttzftmh3_SHANNON_DIVERSITY_INDEX	Q5	0.57	0
LUAD	PDL1_MRNA	vsum9dpmxnbw_PSEUDOSTRAT_SCORE	MEAN	0.49	0
LUAD	PDL1_MRNA	6fpoa2c004jk_MEDIAN_LYMPHO_ROUNDNESS	MIN	0.474	0
LUAD	PDL1_MRNA	bp3ntrumhx3t_PINCH_POINT_PROPORTION	MEAN	0.466	0
LUAD	PDL1_MRNA	14eonjjj3d4i_MEAN_CORRALLING_FACTOR	MEAN	0.442	0
LUAD	PDL1_MRNA	zuqi0p6z9r0v_LYMPHO_DENSITY	MIN	0.44	0
LUAD	PDL1_MRNA	6ho393hisvgu_MEAN_DIVERGENCE_ANGLE	MIN	0.435	0
LUAD	PDL1_MRNA	tdgekh2gwmh2_Fraction_Rosettes	SD	0.433	0
LUAD	PDL1_MRNA	vsoekqz63qvt_M_T_INTERFACE_RATIO	MEAN	0.427	0
LUAD	PDL1_MRNA	jtzhp327hy9v_ZONE1_L_STD_PERIM	Q5	0.421	0
LUAD	PDL1_MRNA	qkgk1z0gwe4v_MEAN_PAIR_DISTANCE_UM	Q5	0.418	0
LUAD	PDL1_MRNA	q3nz9he4lwbf_MEAN_PAIR_ENERGY	MEAN	0.415	0
LUAD	PDL1_MRNA	jtzhp327hy9v_ZONE5_L_STD_AREA	Q5	0.413	0
LUAD	PDL1_MRNA	i952pb8q43kd_MACRO_DENSITY_BIN2	Q5	0.408	0
LUAD	PDL1_MRNA	gdjsgkvaev88_T_CYTO_NUCLEAR_RATIO_SD	MEAN	0.408	0
LUAD	PDL1_MRNA	q3nz9he4lwbf_TOTAL_ENERGY_SCORE	MEAN	0.405	0
LUAD	PDL1_MRNA	xpj61k7w08hr_STD_MEMBRANE_CURVATURE	MIN	0.405	0
LUAD	PDL1_MRNA	vhkrdsb9oai4_TUMOR_LYMPH_CV	MIN	0.401	0
LUAD	PDL1_MRNA	cavupnbujvz0_STROMAL_DENSITY	MEAN	0.401	0
LUAD	PDL1_MRNA	8g7t4mgy4su3_LYMPHOCYTE_DENSITY	MEAN	0.399	0
LUAD	PDL1_MRNA	vls7yf1jt9c1_L_CELLS_PERCENT	Q5	0.397	0
LUAD	PDL1_MRNA	1u7mqo8v1sg3_MEAN_POCKET_AREA_UM2	MEAN	0.395	0
LUAD	PDL1_MRNA	1qmkdkato8bq_HYPOXIA_SCORE_STROMA	MEAN	0.393	0
LUAD	PDL1_MRNA	i952pb8q43kd_MACRO_DENSITY_BIN1	MEAN	0.392	0
LUAD	PDL1_MRNA	dqfjymymxaro_LYMPHOCYTE_PERIMETER_VARIANCE	Q5	0.39	0
LUAD	PDL1_MRNA	g7d6fxkxywys_MEDIAN_COMPLEXITY_INDEX	MEAN	0.388	0
LUAD	PDL1_MRNA	l16pvjvurctr_DENSITY_LYMPHOCYTE	MEAN	0.388	0
LUAD	PDL1_MRNA	0nafkdj0yzad_PLEOMORPHISM_SCORE	MEAN	0.387	0
LUAD	PDL1_MRNA	jtzhp327hy9v_ZONE1_L_STD_CIRC	Q5	0.385	0
LUAD	PDL1_MRNA	e6irk8erlvyj_TUMOR_CLUSTER_COUNT	MEAN	0.384	0
LUAD	PDL1_MRNA	1rsunedae44j_MAX_IMMUNE_STRUCTURAL_RATIO	MIN	0.384	0
LUAD	PDL1_MRNA	i1fmddkrjxoz_MEDIAN_SYNERGY_INDEX	Q95	0.383	0
LUAD	PDL1_MRNA	jtzhp327hy9v_ZONE5_L_STD_CIRC	Q5	0.382	0
LUAD	PDL1_MRNA	jtzhp327hy9v_ZONE1_L_MEAN_PERIM	MIN	0.382	0
LUAD	PDL1_MRNA	gc3787ob1dag_LYMPHO_HOTSPOT_DENSITY	MEAN	0.382	0
LUAD	PDL1_MRNA	a1r4lnoz372o_ASPECT_RATIO_DIFFERENCE	MEAN	0.379	0
LUAD	PDL1_MRNA	8g7t4mgy4su3_MACROPHAGE_DENSITY	Q5	0.378	0
LUAD	PDL1_MRNA	uzv2jf4m08lo_SYNERGY_RATIO	MEAN	0.376	0
LUAD	PDL1_MRNA	gjldjt9i4u3g_MACRO_LYMPHO_ASPECT_RATIO_DIFF	MIN	0.376	0
LUAD	PDL1_MRNA	jtzhp327hy9v_ZONE5_L_MEAN_CIRC	MIN	0.375	0
LUAD	PDL1_MRNA	n661htp4m7a9_CONTRAST_VARIANCE_TUMOR	MEAN	0.374	0
LUAD	PDL1_MRNA	sah01iv8gqkj_Macrophage_SLOPE	Q5	0.37	0
LUAD	PDL1_MRNA	i952pb8q43kd_MACRO_DENSITY_BIN4	MEAN	0.369	0
LUAD	PDL1_MRNA	1u7mqo8v1sg3_SEQUESTRATION_SCORE	MEAN	0.367	0
LUAD	PDL1_MRNA	6asxm10225kh_SLOPE_MACROPHAGE	Q95	0.364	0
LUAD	PDL1_MRNA	jtzhp327hy9v_ZONE3_L_STD_PERIM	MIN	0.364	0
LUAD	PDL1_MRNA	oua58wg9o0gs_MEAN_SECTOR_RATIO	MEAN	0.362	0
LUAD	PDL1_MRNA	uwqz2819mtvl_MAX_VESICLES_PER_LYMPH	MEAN	0.358	0
LUAD	PDL1_MRNA	vls7yf1jt9c1_M_CELLS_PERCENT	Q5	0.357	0
LUAD	PDL1_MRNA	o5858rxcdxxd_LYMPHO_R2	MEAN	0.356	0
LUAD	PDL1_MRNA	7cnctx1v21ov_GIANT_CELL_PROPORTION	Q5	0.352	0
LUAD	PDL1_MRNA	hs8n69jvwl3c_MEDIAN_BRIDGE_LENGTH_UM	Q5	0.351	0
LUAD	PDL1_MRNA	4swhpkih8ntn_MACROPHAGE_SKEWNESS	Q5	0.35	0
LUAD	PDL1_MRNA	u4nlrf59wvg9_LYMPHO_MEAN_GRANULES	MIN	0.346	0
LUAD	PDL1_MRNA	g15dokr783mt_PEAK_DIST_FIBRO_TUMOR	MIN	0.345	0
LUAD	PDL1_MRNA	fgec4i1ljwnr_ADHESION_PROBABILITY	Q5	0.345	0
LUAD	PDL1_MRNA	u4nlrf59wvg9_LYMPHO_STD_GRANULES	MIN	0.345	0
LUAD	PDL1_MRNA	jtzhp327hy9v_ZONE2_L_STD_AREA	MIN	0.345	0
LUAD	PDL1_MRNA	jtzhp327hy9v_ZONE2_L_STD_CIRC	Q5	0.344	0
LUAD	PDL1_MRNA	i952pb8q43kd_MACRO_DENSITY_BIN5	MEAN	0.343	0
LUAD	PDL1_MRNA	14eonjjj3d4i_MEAN_RING_THICKNESS_MICRONS	MEAN	0.343	0
LUAD	PDL1_MRNA	ybk4sdb8e58r_LYMPHO_FD_MAX	MIN	0.342	0
LUAD	PDL1_MRNA	4omp9vbqcdzp_MAX_LYMPHO_DENSITY	MEAN	0.34	0
LUAD	PDL1_MRNA	v46nagdgd2tj_MEDIAN_INFILTRATION_SHIFT	MIN	0.339	0
LUAD	PDL1_MRNA	0gxw2j7vlde8_MEAN_DISTANCE_TO_CLUSTER	Q5	0.339	0
LUAD	PDL1_MRNA	4swhpkih8ntn_COMBINED_SKEWNESS	MIN	0.338	0
LUAD	PDL1_MRNA	y6zzjvoa41dk_INFILTRATION_THICKNESS_MACRO_UM	MEAN	0.338	0
LUAD	PDL1_MRNA	yq1euq150vyd_TOTAL_SHIFT_SCORE	MIN	0.338	0
LUAD	PDL1_MRNA	6fpoa2c004jk_ROUNDNESS_DIFFERENCE	MIN	0.337	0
LUAD	PDL1_MRNA	g15dokr783mt_PEAK_DIST_FIBRO_MACRO	MIN	0.337	0
LUAD	PDL1_MRNA	wbxjim33m700_LYMPHO_NUCLEAR_SIZE_CV	MIN	0.336	0
LUAD	PDL1_MRNA	0deksrl5dju0_TNP_RATIO	MEAN	0.336	0
LUAD	PDL1_MRNA	lnmu3hgrl40l_MITOSIS_FREQ_LYMPHOCYTE	Q5	0.334	0
LUAD	PDL1_MRNA	6asxm10225kh_SLOPE_LYMPHOCYTE	Q95	0.334	0
LUAD	PDL1_MRNA	g7d6fxkxywys_MAX_COMPLEXITY_INDEX	MEAN	0.334	0
LUAD	PDL1_MRNA	vxhfk51ceavd_MEDIAN_NUCLEAR_TEXTURE_CORRELATION	MEAN	0.334	0
LUAD	PDL1_MRNA	6lf4yyiuk0vi_MACROPHAGE_DENSITY	Q5	0.333	0
LUAD	PDL1_MRNA	8g7t4mgy4su3_IMMUNE_EVASION_SCORE	MIN	0.333	0
LUAD	PDL1_MRNA	rjni1pb4ja4a_MAX_BLEBBING_INDEX	MIN	0.333	0
LUAD	PDL1_MRNA	jtzhp327hy9v_ZONE3_L_STD_CIRC	MIN	0.331	0
LUAD	PDL1_MRNA	n661htp4m7a9_CONTRAST_VARIANCE_ALL	MIN	0.33	0
LUAD	PDL1_MRNA	ipnoosl8ivky_MEAN_INTERACTION_DISTANCE_UM	Q5	0.329	0
LUAD	PDL1_MRNA	18emi7f3skx6_MEAN_COCLUSTER_DENSITY	Q95	0.328	0
LUAD	PDL1_MRNA	6ex81i326gfd_EOSINO_MEAN_ECCENTRICITY	MIN	0.326	0
LUAD	PDL1_MRNA	ez0yjvi6mnpw_MEF_TRIAD_MEAN_DIST	MEAN	0.325	0
LUAD	PDL1_MRNA	rjni1pb4ja4a_SD_BLEBBING_INDEX	MIN	0.324	0
LUAD	PDL1_MRNA	x99hm7cu7afp_MAX_IRREG_INDEX	MIN	0.324	0
LUAD	PDL1_MRNA	oua58wg9o0gs_MIN_SECTOR_RATIO	SD	0.323	0
LUAD	PDL1_MRNA	l16pvjvurctr_SYNERGY_INDEX	MEAN	0.322	0
LUAD	PDL1_MRNA	p9iwk18gx1j8_MAX_DISTANCE_UM	MEAN	0.322	0
LUAD	PDL1_MRNA	4r56uk96xdt3_SD_NUCLEAR_PERIMETER_DIFF	Q5	0.322	0
LUAD	PDL1_MRNA	6ex81i326gfd_NEUTRO_MEAN_ECCENTRICITY	Q5	0.322	0
LUAD	PDL1_MRNA	uqi9h9gb75u2_MAX_MIN_RATIO	MEAN	0.321	0
LUAD	PDL1_MRNA	a0nmxb7j7r5k_MEDIAN_NEUTROPHIL_FIBROBLAST_NUCLEAR_ASPECT_RATIO	Q5	0.32	0
LUAD	PDL1_MRNA	y6zzjvoa41dk_INFILTRATION_THICKNESS_LYMPHO_UM	MEAN	0.32	0
LUAD	PDL1_MRNA	5x9n4wqjyhoe_MEAN_LOBE_COUNT_MACRO	MIN	0.32	0
LUAD	PDL1_MRNA	18emi7f3skx6_PERCENT_CELLS_IN_CLUSTERS	Q95	0.319	0
LUAD	PDL1_MRNA	u4ja0qhzcwx3_S_PHASE_FRACTION_MACRO	MIN	0.318	0
LUAD	PDL1_MRNA	jtzhp327hy9v_ZONE4_L_MEAN_PERIM	MIN	0.316	0
LUAD	PDL1_MRNA	2sybw8e945mw_IMMUNE_BOUNDARY_DENSITY	MEAN	0.314	0
LUAD	PDL1_MRNA	m7fhggpq6h5a_SUBREGION_COUNT	MEAN	0.313	0
LUAD	PDL1_MRNA	a5p69n9ja6ap_MACROPHAGE_ELONGATION_MAX	MIN	0.313	0
LUAD	PDL1_MRNA	swd68862p79f_LYMPHO_BOUNDARY_SMOOTHNESS_VAR	MIN	0.311	0
LUAD	PDL1_MRNA	t745w8xqb0ck_VARIANCE_MACROPHAGE_NUCLEAR_AREA	MIN	0.309	0
LUAD	PDL1_MRNA	jtzhp327hy9v_ZONE5_L_MEAN_AREA	MIN	0.308	0
LUAD	PDL1_MRNA	jtzhp327hy9v_ZONE4_L_STD_AREA	MIN	0.306	0
LUAD	PDL1_MRNA	jtzhp327hy9v_ZONE2_L_MEAN_AREA	MIN	0.306	0
LUAD	PDL1_MRNA	y8dhnwb45gnj_VARIATION_COEFFICIENT	MEAN	0.305	0
LUAD	PDL1_MRNA	ykx5i2sg4lm3_MEAN_LYMPHO_NUCLEAR_INDENT	MIN	0.305	0
LUAD	PDL1_MRNA	0yj6dlmloe3x_VACUOLATION_FREQUENCY	Q5	0.304	0
LUAD	PDL1_MRNA	setv5642bhib_MEAN_PLASMA_NN_DIST	Q5	0.304	0
LUAD	PDL1_MRNA	7d725uk5is6o_STD_NUCLEAR_ELONGATION_RATIO	MIN	0.303	0
LUAD	PDL1_MRNA	18emi7f3skx6_MAX_COCLUSTER_DENSITY	MEAN	0.303	0
LUAD	PDL1_MRNA	80miewc127ti_PSEUDO_PROP_LYMPHO	MIN	0.302	0
LUAD	PDL1_MRNA	4omp9vbqcdzp_MEAN_LYMPHO_DENSITY	Q5	0.301	0
LUAD	PDL1_MRNA	5x9n4wqjyhoe_MEAN_LOBE_COUNT_LYMPHO	MIN	0.301	0
LUAD	PDL1_MRNA	lnmu3hgrl40l_MITOSIS_FREQ_MACROPHAGE	MIN	0.301	0
LUAD	PDL1_MRNA	jtzhp327hy9v_ZONE4_L_MEAN_CIRC	MIN	0.3	0
LUAD	PDL1_MRNA	v5kcps1hr5ye_FIBROBLAST_LYMPHOCYTE_ADJACENCY_RATIO	Q95	0.299	0
LUAD	PDL1_MRNA	5g20zfr91npg_SKEWNESS_FIBROBLASTS	SD	0.298	0
LUAD	PDL1_MRNA	4r56uk96xdt3_CV_NUCLEAR_PERIMETER_DIFF	Q5	0.296	0
LUAD	PDL1_MRNA	d103nxwtuq5y_BRIDGING_RATIO	MEAN	0.295	0
LUAD	PDL1_MRNA	qkgk1z0gwe4v_MACROPHAGE_PAIRED_FRACTION	MIN	0.295	0
LUAD	PDL1_MRNA	tf2osnyy4qbz_TUMOR_LYMPHOCYTE_RATIO	MIN	0.291	0
LUAD	PDL1_MRNA	pthkkxs1bzg6_NUCLEAR_GRANULARITY_STD	Q95	0.29	0
LUAD	PDL1_MRNA	e6irk8erlvyj_STROMA_MEAN_CLUSTER_SIZE	MIN	0.29	0
LUAD	PDL1_MRNA	r6mdz63uhhcx_STD_MAC_NEUT_ORIENTATION_DIFF	Q5	0.29	0
LUAD	PDL1_MRNA	hbx0izkb5u70_RUFFLING_INDEX_MAX	Q5	0.29	0
LUAD	PDL1_MRNA	kih77xvmq4w6_MACROPHAGE_INFILTRATION_IRREGULARITY	MEAN	0.288	0
LUAD	PDL1_MRNA	e6irk8erlvyj_STROMA_MEAN_CLUSTER_AREA	MIN	0.287	0
LUAD	PDL1_MRNA	rjni1pb4ja4a_MEAN_BLEBBING_INDEX	MIN	0.286	0
LUAD	PDL1_MRNA	jtzhp327hy9v_ZONE1_F_MEAN_PERIM	MIN	0.286	0
LUAD	PDL1_MRNA	8k6wr72mo91k_GRADIENT_DIFF_RED	MIN	0.285	0
LUAD	PDL1_MRNA	vm0hzhvi7g62_MEAN_IRREGULARITY_INDEX	MIN	0.285	0
LUAD	PDL1_MRNA	d1yteqtqdw85_MAX_BRIDGING_DISTANCE_UM	Q5	0.284	0
LUAD	PDL1_MRNA	051edvdwzu6d_AVG_GIANT_MAC_AREA_UM2	MIN	0.284	0
LUAD	PDL1_MRNA	ldtn3zkviq9n_MEDIAN_NEUTROPHIL_FIBROTIC_CENTROID_DIST	MIN	0.284	0
LUAD	PDL1_MRNA	p9iwk18gx1j8_STD_DISTANCE_UM	Q5	0.284	0
LUAD	PDL1_MRNA	ipdc69iz50h8_TUMOR_FRAG_SCORE	MIN	0.283	0
LUAD	PDL1_MRNA	setv5642bhib_MEAN_PLASMA_DENSITY_PER_ZONE	MEAN	0.283	0
LUAD	PDL1_MRNA	wbxjim33m700_LYMPHO_NUCLEAR_SIZE_STD	MIN	0.283	0
LUAD	PDL1_MRNA	zuqi0p6z9r0v_PLASMA_DENSITY	MEAN	0.282	0
LUAD	PDL1_MRNA	pwj08z9nojkn_SKEWNESS_ASPECT_RATIO	Q5	0.281	0
LUAD	PDL1_MRNA	rb1jlud8h82a_MEAN_CRISPNESS_N	MIN	0.281	0
LUAD	PDL1_MRNA	jtzhp327hy9v_ZONE5_T_STD_AREA	SD	0.28	0
LUAD	PDL1_MRNA	fuq5u2lwticv_SPATIAL_ENTROPY	Q95	0.278	0
LUAD	PDL1_MRNA	8k6wr72mo91k_GRADIENT_DIFF_BLUE	MIN	0.277	0
LUAD	PDL1_MRNA	tbwdlrbxxmtm_EOS_GRADIENT_STD	MIN	0.277	0
LUAD	PDL1_MRNA	0slldfjtvc0p_CO_CLUSTERING_INDEX	MEAN	0.277	0
LUAD	PDL1_MRNA	lof81ylybiqz_MEAN_DENSITY_DIFFERENCE	MEAN	0.277	0
LUAD	PDL1_MRNA	kte4j9jyotrv_Neutrophil_STD_ALIGNMENT	MEAN	0.276	0
LUAD	PDL1_MRNA	hfn2emann5uj_INFILTRATION_ZONE_AREA	Q95	0.276	0
LUAD	PDL1_MRNA	kte4j9jyotrv_Macrophage_STD_ALIGNMENT	Q5	0.276	0
LUAD	PDL1_MRNA	5g20zfr91npg_SKEWNESS_MACROPHAGES	SD	0.276	0
LUAD	PDL1_MRNA	80miewc127ti_PSEUDO_PROP_MACRO	MIN	0.275	0
LUAD	PDL1_MRNA	apektun7edg5_BLEB_FREQ_E_CELLS	Q5	0.275	0
LUAD	PDL1_MRNA	68vixahsk988_MEAN_ASPECT_RATIO	MIN	0.274	0
LUAD	PDL1_MRNA	vuk9zt48rjc4_GRADIENT_SLOPE_L	MIN	0.274	0
LUAD	PDL1_MRNA	umzmyafid66j_BARRIER_DENSITY_STD	MEAN	0.273	0
LUAD	PDL1_MRNA	4zdvx40r0hmt_PLASMA_ADJ_DENSITY	MIN	0.272	0
LUAD	PDL1_MRNA	t5j4xihitr5y_CHROMATIN_UNIFORMITY_SD	MIN	0.271	0
LUAD	PDL1_MRNA	g4v13u4p0ra4_MAX_EOSINOPHIL_ROUNDNESS	MIN	0.271	0
LUAD	PDL1_MRNA	l16pvjvurctr_DENSITY_NEUTROPHIL	MEAN	0.271	0
LUAD	PDL1_MRNA	kte4j9jyotrv_Plasma_STD_ALIGNMENT	MIN	0.271	0
LUAD	PDL1_MRNA	jtzhp327hy9v_ZONE4_L_STD_CIRC	Q5	0.27	0
LUAD	PDL1_MRNA	y6zzjvoa41dk_INFILTRATION_THICKNESS_EOSINO_UM	MIN	0.27	0
LUAD	PDL1_MRNA	09oganc9lq1b_GRADIENT_R_SQUARED	MIN	0.27	0
LUAD	PDL1_MRNA	u4nlrf59wvg9_PLASMA_STD_GRANULES	Q5	0.269	0
LUAD	PDL1_MRNA	1i39mtnj4oa6_PLASMA_SPECKLE_CONTRAST_VAR	MIN	0.269	0
LUAD	PDL1_MRNA	whgod6yxdsrv_VARIANCE_NUCLEAR_AREA	MEAN	0.269	0
LUAD	PDL1_MRNA	9zc93d20j4to_P_CELL_TENSION	MIN	0.269	0
LUAD	PDL1_MRNA	jtzhp327hy9v_ZONE4_F_MEAN_CIRC	MIN	0.269	0
LUAD	PDL1_MRNA	c525ut90puqm_AGGREGATION_PROBABILITY	Q5	0.268	0
LUAD	PDL1_MRNA	sah01iv8gqkj_Epithelial_SLOPE	SD	0.268	0
LUAD	PDL1_MRNA	vsee52flg0b4_MEAN_BRIDGE_DISTANCE_UM	MIN	0.268	0
LUAD	PDL1_MRNA	jtzhp327hy9v_ZONE4_T_STD_AREA	SD	0.267	0
LUAD	PDL1_MRNA	t5j4xihitr5y_CHROMATIN_UNIFORMITY_MEAN	MIN	0.267	0
LUAD	PDL1_MRNA	asoy6n1j7u4c_ENTANGLEMENT_INDEX	MEAN	0.267	0
LUAD	PDL1_MRNA	fmwyw3uxvqko_TRI_CELL_SYNERGY_INDEX	Q5	0.267	0
LUAD	PDL1_MRNA	pttgx6d8zkju_TUMOR_BUDDING_INDEX	MEAN	0.267	0
LUAD	PDL1_MRNA	kih77xvmq4w6_COMBINED_INFILTRATION_IRREGULARITY	Q5	0.266	0
LUAD	PDL1_MRNA	p3lr4g8ah9je_LYMPHO_CIRC_STD	MIN	0.266	0
LUAD	PDL1_MRNA	jtzhp327hy9v_ZONE1_T_STD_AREA	SD	0.266	0
LUAD	PDL1_MRNA	pq8ltdtkoyvy_PROXIMAL_FRACTION	MIN	0.265	0
LUAD	PDL1_MRNA	893s7fc1rj9u_MEAN_LOW_INTENSITY_AREA	Q5	0.265	0
LUAD	PDL1_MRNA	pv87oyavj70f_TUMOR_NEUTRO_INTENSITY_DIFF	MIN	0.265	0
LUAD	PDL1_MRNA	gc3787ob1dag_STD_HOTSPOT_SIZE	Q5	0.265	0
LUAD	PDL1_MRNA	0gxw2j7vlde8_STD_ALIGNMENT_ANGLE	MIN	0.265	0
LUAD	PDL1_MRNA	apektun7edg5_BLEB_FREQ_N_CELLS	Q5	0.264	0
LUAD	PDL1_MRNA	uujazv48trht_NUM_PM_CLUSTERS	MEAN	0.264	0
LUAD	PDL1_MRNA	5tl5q88tbcbc_MIN_NUCLEAR_IRREGULARITY	Q5	0.264	0.0001
LUAD	PDL1_MRNA	coamj9uz943s_APOPTOTIC_RATE	MIN	0.264	0
LUAD	PDL1_MRNA	s8d1407xf0tu_TRICELLULAR_SCALING_FACTOR	MIN	0.264	0
LUAD	PDL1_MRNA	43g3vrkosbmf_FUSION_PROPORTION	MIN	0.264	0
LUAD	PDL1_MRNA	kte4j9jyotrv_Eosinophil_MEAN_ALIGNMENT	MIN	0.263	0
LUAD	PDL1_MRNA	0gxw2j7vlde8_FRACTION_ALIGNED_CELLS	Q5	0.263	0
LUAD	PDL1_MRNA	7d725uk5is6o_MAX_NUCLEAR_ELONGATION_RATIO	MIN	0.263	0
LUAD	PDL1_MRNA	6zakt1v3yswb_COLOCALIZATION_RATIO	Q5	0.263	0
LUAD	PDL1_MRNA	cavupnbujvz0_GRANULOCYTE_DENSITY	MEAN	0.262	0.0001
LUAD	PDL1_MRNA	0qvjnks544pk_TUMOR_TO_IMMUNE_RATIO	Q95	-0.584	0
LUAD	PDL1_MRNA	tu6v2xvu307e_TUMOR_LYMPHO_RATIO	MEAN	-0.534	0
LUAD	PDL1_MRNA	zpt9hmkd307n_JS_DIVERGENCE	Q5	-0.474	0
LUAD	PDL1_MRNA	5gf3vz0hq3nj_TUMOR_IMMUNE_RATIO	MEAN	-0.456	0
LUAD	PDL1_MRNA	rn3vnz96b5bt_TUMOR_MEDIAN_PM_DIST	MEAN	-0.449	0
LUAD	PDL1_MRNA	8g7t4mgy4su3_AVG_TUMOR_MACRO_DIST	MEAN	-0.424	0
LUAD	PDL1_MRNA	5r8jz0wlkoj3_NUCLEAR_SIZE_ENTROPY	MEAN	-0.422	0
LUAD	PDL1_MRNA	jtzhp327hy9v_ZONE1_L_MEAN_CIRC	SD	-0.419	0
LUAD	PDL1_MRNA	i9jt1x7fp6ni_LYMPHO_DEPL_RATIO	Q95	-0.419	0
LUAD	PDL1_MRNA	vhkrdsb9oai4_TUMOR_MEAN_DIST_UM	MEAN	-0.413	0
LUAD	PDL1_MRNA	6asxm10225kh_R2_LYMPHOCYTE	Q95	-0.408	0
LUAD	PDL1_MRNA	dsowqid8zsrr_RIPPLE_INDEX_LYMPHO	MEAN	-0.405	0
LUAD	PDL1_MRNA	9vnmzkmoss74_ENGULFMENT_INDEX	SD	-0.403	0
LUAD	PDL1_MRNA	p9iwk18gx1j8_MIN_DISTANCE_UM	Q95	-0.399	0
LUAD	PDL1_MRNA	huamv7hzyd8u_LYMPHOCYTE_SPATIAL_UNIFORMITY_SCORE	Q5	-0.398	0
LUAD	PDL1_MRNA	6bvjtpe2siin_MEAN_TRIAD_SIZE	SD	-0.397	0
LUAD	PDL1_MRNA	vhkrdsb9oai4_TUMOR_STD_DIST_UM	MEAN	-0.397	0
LUAD	PDL1_MRNA	x99hm7cu7afp_MIN_IRREG_INDEX	MAX	-0.393	0
LUAD	PDL1_MRNA	fmwyw3uxvqko_PV_TUMOR_DENSITY	MAX	-0.387	0
LUAD	PDL1_MRNA	7cvsd6q7oukq_L_PACKING_EFFICIENCY	MEAN	-0.387	0
LUAD	PDL1_MRNA	8g7t4mgy4su3_AVG_TUMOR_LYMPHO_DIST	MEAN	-0.386	0
LUAD	PDL1_MRNA	rnx1itqtkbyq_MIN_DISTANCE_TO_NEAREST_TARGET_UM	MAX	-0.385	0
LUAD	PDL1_MRNA	rb1jlud8h82a_MEAN_CRISPNESS_M	MAX	-0.384	0
LUAD	PDL1_MRNA	i9jt1x7fp6ni_MACRO_DEPL_RATIO	Q95	-0.383	0
LUAD	PDL1_MRNA	09oganc9lq1b_MEAN_TUMOR_GRADIENT	Q95	-0.382	0
LUAD	PDL1_MRNA	dkzv8k4o7j0u_TUMOR_LYMPHO_MIN_DIST_MEAN	MEAN	-0.381	0
LUAD	PDL1_MRNA	ob5oi7kex13w_MEAN_PROANGIO_SCORE	MEAN	-0.379	0
LUAD	PDL1_MRNA	s1hvoq70d3dh_SD_CLUSTER_COMPACTNESS	SD	-0.373	0
LUAD	PDL1_MRNA	dsowqid8zsrr_RIPPLE_INDEX_MACRO	MEAN	-0.373	0
LUAD	PDL1_MRNA	2iewr5vwzbnt_CONTACT_PROBABILITY	MAX	-0.371	0
LUAD	PDL1_MRNA	s1hvoq70d3dh_MAX_CLUSTER_COMPACTNESS	SD	-0.37	0
LUAD	PDL1_MRNA	jtzhp327hy9v_ZONE2_L_MEAN_CIRC	SD	-0.368	0
LUAD	PDL1_MRNA	7cvsd6q7oukq_M_PACKING_EFFICIENCY	MEAN	-0.368	0
LUAD	PDL1_MRNA	f0imvbbwmal3_ORIENTATION_COHERENCE_SCORE	Q95	-0.367	0
LUAD	PDL1_MRNA	pq8ltdtkoyvy_RIPLEY_K	MEAN	-0.366	0
LUAD	PDL1_MRNA	a5p69n9ja6ap_MACROPHAGE_ELONGATION_MIN	MAX	-0.365	0
LUAD	PDL1_MRNA	zindts95vrfa_PLASMA_CELL_VARIATION_INDEX	MEAN	-0.364	0
LUAD	PDL1_MRNA	hbx0izkb5u70_RUFFLING_INDEX_MIN	MEAN	-0.361	0
LUAD	PDL1_MRNA	9zc93d20j4to_L_CELL_TENSION	SD	-0.359	0
LUAD	PDL1_MRNA	v14mdscyir5h_LYMPHO_FIBRO_EOSIN_RATIO	SD	-0.355	0
LUAD	PDL1_MRNA	2txrpjgl75eu_ENTROPY_STD	MAX	-0.354	0
LUAD	PDL1_MRNA	50m1a00hsphp_CLUSTER_ROUNDNESS_VAR_INDEX	MAX	-0.353	0
LUAD	PDL1_MRNA	09oganc9lq1b_MAX_TUMOR_GRADIENT	MEAN	-0.353	0
LUAD	PDL1_MRNA	ga5hvvnsmng3_GRANULARITY_CONTRAST_SCORE	MAX	-0.353	0
LUAD	PDL1_MRNA	1iv4oahx25zs_LYMPHO_ELONG_DISP	SD	-0.351	0
LUAD	PDL1_MRNA	vls7yf1jt9c1_T_CELLS_PERCENT	MEAN	-0.348	0
LUAD	PDL1_MRNA	09t5d9fkl0s6_MEAN_TUMOR_TO_OTHER_RATIO	MEAN	-0.347	0
LUAD	PDL1_MRNA	o5858rxcdxxd_LYMPHO_GRADIENT	MEAN	-0.346	0
LUAD	PDL1_MRNA	ipdc69iz50h8_MACRO_FRAG_SCORE	SD	-0.346	0
LUAD	PDL1_MRNA	6asxm10225kh_R2_MACROPHAGE	MEAN	-0.346	0
LUAD	PDL1_MRNA	5874tj38id16_BALANCED_MITOTIC_INDEX	MEAN	-0.346	0
LUAD	PDL1_MRNA	y9vgcyprsj9r_MICRO_LUMEN_INDEX_PER_MM2	MEAN	-0.345	0
LUAD	PDL1_MRNA	uqi9h9gb75u2_ASYMMETRY_INDEX	MAX	-0.345	0
LUAD	PDL1_MRNA	vhkrdsb9oai4_STROMA_LYMPH_CV	MEAN	-0.344	0
LUAD	PDL1_MRNA	qpck58ubf34g_MACROPHAGE_STROMA_TO_TUMOR_RATIO	MAX	-0.344	0
LUAD	PDL1_MRNA	g2t6jgej14st_CORRELATION_STD	MAX	-0.343	0
LUAD	PDL1_MRNA	rb1jlud8h82a_MEAN_CRISPNESS_L	Q95	-0.342	0
LUAD	PDL1_MRNA	vhkrdsb9oai4_STROMA_STD_DIST_UM	MEAN	-0.338	0
LUAD	PDL1_MRNA	u4nlrf59wvg9_MACRO_STD_GRANULES	SD	-0.338	0
LUAD	PDL1_MRNA	jtzhp327hy9v_ZONE3_L_MEAN_CIRC	SD	-0.337	0
LUAD	PDL1_MRNA	ob5oi7kex13w_MIN_PROANGIO_SCORE	Q95	-0.336	0
LUAD	PDL1_MRNA	6asxm10225kh_SLOPE_TUMOR	SD	-0.334	0
LUAD	PDL1_MRNA	v5kcps1hr5ye_MEAN_MIN_DISTANCE_UM	MEAN	-0.331	0
LUAD	PDL1_MRNA	kte4j9jyotrv_Lymphocyte_MEAN_ALIGNMENT	MAX	-0.33	0
LUAD	PDL1_MRNA	6ex81i326gfd_LYMPHO_MEAN_ECCENTRICITY	MAX	-0.33	0
LUAD	PDL1_MRNA	inwt107ba24a_MEAN_NUCLEAR_IRREGULARITY	MAX	-0.329	0
LUAD	PDL1_MRNA	ipdc69iz50h8_LYMPHO_FRAG_SCORE	MAX	-0.328	0
LUAD	PDL1_MRNA	1iv4oahx25zs_MACRO_ELONG_DISP	MAX	-0.327	0
LUAD	PDL1_MRNA	pzm4xozmu5qc_STD_DENSITY_OVERLAP	Q5	-0.325	0
LUAD	PDL1_MRNA	60agf3b1031v_NEUTROPHIL_COARSENESS	SD	-0.324	0
LUAD	PDL1_MRNA	vuk9zt48rjc4_GRADIENT_SLOPE_M	MAX	-0.32	0
LUAD	PDL1_MRNA	210pdq3rjftr_MIN_CHROMATIN_CLUMPING	SD	-0.319	0
LUAD	PDL1_MRNA	g2t6jgej14st_TEXTURE_CONVERGENCE_SCORE	SD	-0.319	0
LUAD	PDL1_MRNA	9zc93d20j4to_M_CELL_TENSION	SD	-0.318	0
LUAD	PDL1_MRNA	vxoir1x0dl36_GRADIENT_DIFFERENCE	SD	-0.318	0
LUAD	PDL1_MRNA	rn3vnz96b5bt_STROMA_MEDIAN_PM_DIST	MAX	-0.318	0
LUAD	PDL1_MRNA	0xy34rnm3utq_COLOCALIZATION_INDEX	MAX	-0.316	0
LUAD	PDL1_MRNA	u4nlrf59wvg9_MACRO_MEAN_GRANULES	SD	-0.316	0
LUAD	PDL1_MRNA	g7d6fxkxywys_STD_COMPLEXITY_INDEX	Q95	-0.316	0
LUAD	PDL1_MRNA	1iv4oahx25zs_PLASMA_ELONG_DISP	Q95	-0.314	0
LUAD	PDL1_MRNA	12eyvvxtixgy_COMPOSITE_SCORE	MEAN	-0.313	0
LUAD	PDL1_MRNA	kte4j9jyotrv_Macrophage_MEAN_ALIGNMENT	Q95	-0.313	0
LUAD	PDL1_MRNA	inwt107ba24a_STD_NUCLEAR_IRREGULARITY	MAX	-0.312	0
LUAD	PDL1_MRNA	s1hvoq70d3dh_MIN_CLUSTER_COMPACTNESS	MAX	-0.312	0
LUAD	PDL1_MRNA	vhkrdsb9oai4_STROMA_MEAN_DIST_UM	MAX	-0.311	0
LUAD	PDL1_MRNA	y8dhnwb45gnj_MEAN_GRANULARITY	SD	-0.31	0
LUAD	PDL1_MRNA	enbnaeoprjmf_MAX_POLARITY_DISTORTION	MEAN	-0.31	0
LUAD	PDL1_MRNA	ga5hvvnsmng3_F_NUCLEAR_GRANULARITY	SD	-0.31	0
LUAD	PDL1_MRNA	4138zwcy1x8o_MINOR_AXIS_CORRELATION	Q95	-0.309	0
LUAD	PDL1_MRNA	f0imvbbwmal3_SD_ANGLE_DIFFERENCE	SD	-0.308	0
LUAD	PDL1_MRNA	m7fhggpq6h5a_MEAN_DENSITY	Q95	-0.308	0
LUAD	PDL1_MRNA	ctk5c7hwx2d2_LYMPHO_AXIS_RATIO_IQR	MAX	-0.307	0
LUAD	PDL1_MRNA	vxoir1x0dl36_NEUTRO_MEAN_GRADIENT	SD	-0.306	0
LUAD	PDL1_MRNA	apektun7edg5_BLEB_FREQ_L_CELLS	MAX	-0.305	0
LUAD	PDL1_MRNA	210pdq3rjftr_SD_CHROMATIN_CLUMPING	SD	-0.304	0
LUAD	PDL1_MRNA	7cvsd6q7oukq_P_PACKING_EFFICIENCY	MAX	-0.304	0
LUAD	PDL1_MRNA	s1hvoq70d3dh_MEAN_CLUSTER_COMPACTNESS	SD	-0.304	0
LUAD	PDL1_MRNA	ybk4sdb8e58r_LYMPHO_FD_SD	SD	-0.304	0
LUAD	PDL1_MRNA	4vco7v980tcs_CONVEXITY_SD	SD	-0.302	0
LUAD	PDL1_MRNA	jv9pcvk403yl_LYMPHO_PLASMA_DIST_CV	SD	-0.302	0
LUAD	PDL1_MRNA	tgxmxlh1ygl6_MIN_DIST_TO_CLUSTER	MEAN	-0.301	0
LUAD	PDL1_MRNA	rb1jlud8h82a_MEAN_CRISPNESS_P	MAX	-0.301	0
LUAD	PDL1_MRNA	2me4gcbvcwz1_TUNNELING_SCORE	MEAN	-0.3	0
LUAD	PDL1_MRNA	09t5d9fkl0s6_MIN_TUMOR_TO_OTHER_RATIO	MEAN	-0.298	0
LUAD	PDL1_MRNA	80miewc127ti_PREVALENCE_INDEX	SD	-0.298	0
LUAD	PDL1_MRNA	xug1xdoxpgm6_MEAN_MIN_DIST_IMMUNE	Q95	-0.297	0
LUAD	PDL1_MRNA	6f74bdc3jgw0_FRACTAL_DIM_MEDIAN	SD	-0.297	0
LUAD	PDL1_MRNA	3k6bidenj9ok_ORIENTATION_ENTROPY	MAX	-0.296	0
LUAD	PDL1_MRNA	tbwdlrbxxmtm_GRADIENT_DIFFERENCE	MAX	-0.296	0
LUAD	PDL1_MRNA	4138zwcy1x8o_MAJOR_AXIS_CORRELATION	Q95	-0.296	0
LUAD	PDL1_MRNA	d5or6c6xclzq_NEUTROPHIL_POLARITY_SCORE	Q5	-0.296	0
LUAD	PDL1_MRNA	jy99902eq0up_TRIANGULARITY_EOSINO	Q95	-0.296	0
LUAD	PDL1_MRNA	qgesprtxleri_MEMBRANE_HOMOGENEITY_PLASMA	MAX	-0.295	0
LUAD	PDL1_MRNA	lgmnl29vpyck_ENERGY_DIFFERENCE	MAX	-0.295	0
LUAD	PDL1_MRNA	gukfxd2coi0z_MEAN_NEUTROPHIL_CONTRAST	SD	-0.294	0
LUAD	PDL1_MRNA	p9iwk18gx1j8_MEAN_DISTANCE_UM	SD	-0.294	0
LUAD	PDL1_MRNA	hr50xnqs5i02_FIBROBLAST_NEUTROPHIL_AXIS_RATIO	Q95	-0.293	0
LUAD	PDL1_MRNA	sah01iv8gqkj_Lymphocyte_SLOPE	Q95	-0.293	0
LUAD	PDL1_MRNA	ka5y1lv14ug8_EOSINO_NUCLEAR_ROUNDNESS	Q95	-0.293	0
LUAD	PDL1_MRNA	xuq2szzx6okl_CHROMATIN_REGULARITY_INDEX	SD	-0.293	0
LUAD	PDL1_MRNA	fmwyw3uxvqko_AVG_TUMOR_MACROPHAGE_DIST	Q5	-0.292	0
LUAD	PDL1_MRNA	enbnaeoprjmf_STD_POLARITY_DISTORTION	Q5	-0.291	0
LUAD	PDL1_MRNA	7wi2iaqu07di_EOSINOPHIL_BILOBATION_DEVIATION_STD	MAX	-0.29	0
LUAD	PDL1_MRNA	g4v13u4p0ra4_MIN_EOSINOPHIL_ROUNDNESS	Q95	-0.29	0
LUAD	PDL1_MRNA	893s7fc1rj9u_MEAN_HIGH_INTENSITY_VAR	SD	-0.289	0
LUAD	PDL1_MRNA	4vco7v980tcs_SOLIDITY_MEAN	MAX	-0.287	0
LUAD	PDL1_MRNA	42kyma4bof9o_MEAN_NUCLEAR_INTENSITY	SD	-0.287	0
LUAD	PDL1_MRNA	gl6ktgrh39ja_LYMPHO_ER_EXPANSION_SCORE_STD	SD	-0.287	0
LUAD	PDL1_MRNA	fgec4i1ljwnr_MEAN_ADHESION_DISTANCE_UM	SD	-0.285	0
LUAD	PDL1_MRNA	e1lt0d8d82px_COLOR_UNIFORMITY_SCORE	MAX	-0.285	0
LUAD	PDL1_MRNA	ggnwbvkbyml5_PHASE_SEP_STRENGTH	MAX	-0.285	0
LUAD	PDL1_MRNA	lnmu3hgrl40l_MITOSIS_FREQ_EOSINOPHIL	MAX	-0.284	0
LUAD	PDL1_MRNA	i9jt1x7fp6ni_PLASMA_DEPL_RATIO	Q95	-0.283	0
LUAD	PDL1_MRNA	kte4j9jyotrv_Neutrophil_MEAN_ALIGNMENT	Q95	-0.283	0
LUAD	PDL1_MRNA	4vco7v980tcs_SOLIDITY_SD	SD	-0.283	0
LUAD	PDL1_MRNA	17olz8zlao69_EOSINO_CLEARING_FRACTION	MAX	-0.283	0
LUAD	PDL1_MRNA	jtzhp327hy9v_ZONE5_F_STD_CIRC	Q95	-0.282	0
LUAD	PDL1_MRNA	i9jt1x7fp6ni_NEUTRO_DEPL_RATIO	SD	-0.282	0
LUAD	PDL1_MRNA	y4jb5ouacurt_MEAN_ORIENTATION_DIFFERENCE	SD	-0.28	0
LUAD	PDL1_MRNA	9ul3s96b7tnl_CIRCULARITY_DIFFERENCE	Q95	-0.28	0
LUAD	PDL1_MRNA	vsee52flg0b4_BRIDGING_RATIO	Q95	-0.28	0
LUAD	PDL1_MRNA	80miewc127ti_PSEUDO_PROP_EOSINO	Q95	-0.279	0
LUAD	PDL1_MRNA	j783uunl8wxh_STD_APOPTOTIC_SCORE	SD	-0.279	0
LUAD	PDL1_MRNA	j9rmcueww10d_STD_NICHE_OVERLAP	SD	-0.278	0
LUAD	PDL1_MRNA	0zfplwl3g9vm_PLASMA_NUCLEAR_ECCENTRICITY	MAX	-0.277	0
LUAD	PDL1_MRNA	mzyyd3bipg2e_NUCLEAR_SHAPE_ROUNDNESS_VARIANCE	MEAN	-0.277	0
LUAD	PDL1_MRNA	qgesprtxleri_MEMBRANE_HOMOGENEITY_EOSINO	Q95	-0.277	0
LUAD	PDL1_MRNA	sid40d3wm1ao_CROSS_CELL_TEXTURE_SKEWNESS	SD	-0.277	0
LUAD	PDL1_MRNA	2pbeobp6dvn1_MIN_NUCLEAR_AREA	Q95	-0.277	0
LUAD	PDL1_MRNA	0gxw2j7vlde8_MEAN_ALIGNMENT_ANGLE	Q95	-0.277	0
LUAD	PDL1_MRNA	uycmsvecwb4g_LM_ADJACENCY_RATIO	SD	-0.276	0
LUAD	PDL1_MRNA	ctk5c7hwx2d2_MACRO_AXIS_RATIO_IQR	SD	-0.276	0
LUAD	PDL1_MRNA	051edvdwzu6d_AVG_TUMOR_DISTANCE_UM	MAX	-0.276	0
LUAD	PDL1_MRNA	dsowqid8zsrr_RIPPLE_INDEX_EOSINO	SD	-0.275	0
LUAD	PDL1_MRNA	d0p2056dg4vl_MITOTIC_FREQUENCY	SD	-0.275	0
LUAD	PDL1_MRNA	8ki4aha857qf_TEXTURE_CORRELATION	Q95	-0.275	0.0003
LUAD	PDL1_MRNA	29px7lf5a3wx_MIDDLE_LAYER_SLACK	MEAN	-0.275	0
LUAD	PDL1_MRNA	3agbviytdfon_MACRO_GRADIENT_SLOPE	SD	-0.274	0
LUAD	PDL1_MRNA	eo28emi6wsrp_STD_RED_INTENSITY	SD	-0.274	0
LUAD	PDL1_MRNA	itqudz8fop31_MEDIAN_DIST_TO_TRIPLE_CENTER_UM	MEAN	-0.272	0
LUAD	PDL1_MRNA	5r8jz0wlkoj3_MIN_NUCLEAR_AREA	Q95	-0.272	0
LUAD	PDL1_MRNA	blu695zg2zhe_MEDIAN_EOSINOPHIL_DIST_UM	Q95	-0.272	0
LUAD	PDL1_MRNA	09t5d9fkl0s6_MAX_TUMOR_TO_OTHER_RATIO	MEAN	-0.271	0
LUAD	PDL1_MRNA	q6af3xhnfium_COMBINED_KURTOSIS_METRIC	MAX	-0.271	0
LUAD	PDL1_MRNA	qgesprtxleri_MEMBRANE_HOMOGENEITY_MACRO	MAX	-0.27	0
LUAD	PDL1_MRNA	7xn60s48whr8_MIN_EOSINOPHIL_GRADIENT_SD	MAX	-0.269	0
LUAD	PDL1_MRNA	gdjsgkvaev88_P_CYTO_NUCLEAR_RATIO_SD	MAX	-0.269	0
LUAD	PDL1_MRNA	8k6wr72mo91k_PLASMA_GRADIENT_RED	MAX	-0.268	0
LUAD	PDL1_MRNA	dsowqid8zsrr_RIPPLE_INDEX_NEUTRO	Q5	-0.268	0
LUAD	PDL1_MRNA	pshmp2v0um9b_INFILTRATION_GRADIENT	MEAN	-0.267	0
LUAD	PDL1_MRNA	kte4j9jyotrv_Plasma_MEAN_ALIGNMENT	Q95	-0.267	0
LUAD	PDL1_MRNA	j7jpij09oitl_LYMPH_FIB_RATIO	MAX	-0.267	0
LUAD	PDL1_MRNA	qgesprtxleri_MEMBRANE_HOMOGENEITY_NEUTRO	SD	-0.267	0
LUAD	PDL1_MRNA	y4jb5ouacurt_NEUTROPHIL_MEAN_ANGLE	SD	-0.267	0
LUAD	PDL1_MRNA	gdjsgkvaev88_M_CYTO_NUCLEAR_RATIO_SD	SD	-0.266	0
LUAD	PDL1_MRNA	zi9b3r8lm8si_STD_LACUNARITY	Q5	-0.266	0
LUAD	PDL1_MRNA	bgew6kslidda_FRAGMENTATION_INDEX	MAX	-0.266	0
LUAD	PDL1_MRNA	gdjsgkvaev88_L_CYTO_NUCLEAR_RATIO_SD	SD	-0.266	0
LUAD	PDL1_MRNA	zi9b3r8lm8si_MIN_LACUNARITY	Q95	-0.266	0
LUAD	PDL1_MRNA	enbnaeoprjmf_MEAN_POLARITY_DISTORTION	MEAN	-0.265	0
LUAD	PDL1_MRNA	wvde31q509vs_TRICELLULAR_CURVATURE_INDEX	SD	-0.265	0
LUAD	PDL1_MRNA	5x9n4wqjyhoe_MEAN_LOBE_COUNT_PLASMA	MAX	-0.265	0
LUAD	PDL1_MRNA	17olz8zlao69_MACRO_CLEARING_FRACTION	MAX	-0.265	0
LUAD	PDL1_MRNA	29px7lf5a3wx_MEAN_SLACK_RATIO	MEAN	-0.264	0
LUAD	PDL1_MRNA	kzargm5wbse9_MEAN_PLASMA_CURVATURE	SD	-0.264	0
LUAD	PDL1_MRNA	k1y77ejt9l47_NORMALIZED_FIBROBLAST_FRACTION	MAX	-0.264	0
LUAD	PDL1_MRNA	a5p69n9ja6ap_MACROPHAGE_ELONGATION_SD	SD	-0.263	0
LUAD	PDL1_MRNA	42kyma4bof9o_SD_NUCLEAR_INTENSITY	SD	-0.262	0
LUAD	PDL1_MRNA	bn6z5yjtblnc_RD_ERROR_NEUTROPHIL	MEAN	-0.262	0
LUAD	PDL1_MRNA	7zhu7bue40a7_MEAN_EDGE_LENGTH_UM	MEAN	-0.262	0
LUAD	PDL1_MRNA	17olz8zlao69_PLASMA_CLEARING_FRACTION	MAX	-0.261	0.0001
LUAD	PDL1_MRNA	7cvsd6q7oukq_E_PACKING_EFFICIENCY	MAX	-0.261	0.0001
LUAD	PDL1_MRNA	jy99902eq0up_TRIANGULARITY_GLOBAL	SD	-0.26	0.0001
LUAD	PDL1_MRNA	29px7lf5a3wx_INNER_LAYER_SLACK	MAX	-0.26	0.0001
LUAD	PDL1_MRNA	5874tj38id16_LYMPHO_MITOSIS_INDEX	SD	-0.259	0.0001
LUAD	PDL1_MRNA	tdpuagjcij9c_INFILTRATION_GRADIENT_MEAN	SD	-0.258	0.0001
LUAD	PDL1_MRNA	lgmnl29vpyck_CONTRAST_DIFFERENCE	MAX	-0.258	0.0001
LUAD	PDL1_MRNA	kzargm5wbse9_CROSS_CELL_CURVATURE_VARIANCE	MAX	-0.258	0.0001
LUAD	PDL1_MRNA	80miewc127ti_PSEUDO_PROP_PLASMA	SD	-0.257	0.0001
LUAD	PDL1_MRNA	ggnwbvkbyml5_STD_LOCAL_SEGREGATION	MEAN	-0.257	0.0001
LUAD	PD-L1 TPS	gdjsgkvaev88_T_CYTO_NUCLEAR_RATIO_SD	MEAN	0.424	0
LUAD	PD-L1 TPS	14eonjjj3d4i_MEAN_CORRALLING_FACTOR	Q95	0.414	0
LUAD	PD-L1 TPS	hbx0izkb5u70_RUFFLING_INDEX_MAX	MEAN	0.403	0
LUAD	PD-L1 TPS	q3nz9he4lwbf_MEAN_PAIR_ENERGY	Q5	0.402	0
LUAD	PD-L1 TPS	a5p69n9ja6ap_MACROPHAGE_ELONGATION_MAX	MEAN	0.4	0
LUAD	PD-L1 TPS	r45nttzftmh3_SHANNON_DIVERSITY_INDEX	MEAN	0.398	0
LUAD	PD-L1 TPS	0nafkdj0yzad_PLEOMORPHISM_SCORE	Q95	0.395	0
LUAD	PD-L1 TPS	y6zzjvoa41dk_INFILTRATION_THICKNESS_MACRO_UM	Q95	0.391	0
LUAD	PD-L1 TPS	wfv5j8t7bi37_NON_TUMOR_TO_TUMOR_RATIO	Q5	0.39	0
LUAD	PD-L1 TPS	n661htp4m7a9_CONTRAST_VARIANCE_TUMOR	MEAN	0.388	0
LUAD	PD-L1 TPS	6ho393hisvgu_MEAN_DIVERGENCE_ANGLE	MEAN	0.385	0
LUAD	PD-L1 TPS	lof81ylybiqz_MEAN_DENSITY_DIFFERENCE	MEAN	0.383	0
LUAD	PD-L1 TPS	a1r4lnoz372o_ASPECT_RATIO_DIFFERENCE	Q95	0.378	0
LUAD	PD-L1 TPS	vsoekqz63qvt_M_T_INTERFACE_RATIO	MEAN	0.376	0
LUAD	PD-L1 TPS	5g20zfr91npg_SKEWNESS_FIBROBLASTS	SD	0.372	0
LUAD	PD-L1 TPS	asoy6n1j7u4c_ENTANGLEMENT_INDEX	Q95	0.371	0
LUAD	PD-L1 TPS	qkgk1z0gwe4v_LYMPHOCYTE_PAIRED_FRACTION	MEAN	0.367	0
LUAD	PD-L1 TPS	s1hvoq70d3dh_MAX_CLUSTER_COMPACTNESS	MEAN	0.364	0
LUAD	PD-L1 TPS	14eonjjj3d4i_MEAN_RING_THICKNESS_MICRONS	MEAN	0.363	0
LUAD	PD-L1 TPS	gjldjt9i4u3g_MACRO_LYMPHO_ASPECT_RATIO_DIFF	Q5	0.36	0
LUAD	PD-L1 TPS	a1r4lnoz372o_TUMOR_MEAN_ASPECT_RATIO	Q95	0.359	0
LUAD	PD-L1 TPS	inwt107ba24a_STD_NUCLEAR_IRREGULARITY	Q5	0.359	0
LUAD	PD-L1 TPS	jtzhp327hy9v_ZONE5_T_STD_AREA	SD	0.358	0
LUAD	PD-L1 TPS	inwt107ba24a_MEAN_NUCLEAR_IRREGULARITY	Q5	0.358	0
LUAD	PD-L1 TPS	g15dokr783mt_PEAK_DIST_FIBRO_TUMOR	MEAN	0.357	0
LUAD	PD-L1 TPS	i952pb8q43kd_MACRO_DENSITY_BIN2	Q5	0.355	0
LUAD	PD-L1 TPS	hbx0izkb5u70_RUFFLING_INDEX_STD	Q5	0.352	0
LUAD	PD-L1 TPS	0gxw2j7vlde8_MEAN_DISTANCE_TO_CLUSTER	MEAN	0.352	0
LUAD	PD-L1 TPS	xpj61k7w08hr_STD_MEMBRANE_CURVATURE	Q5	0.352	0
LUAD	PD-L1 TPS	4vco7v980tcs_CONVEXITY_SD	Q5	0.351	0
LUAD	PD-L1 TPS	4vco7v980tcs_SOLIDITY_SD	Q5	0.348	0
LUAD	PD-L1 TPS	2txrpjgl75eu_ENTROPY_MEAN	MEAN	0.347	0
LUAD	PD-L1 TPS	rmjlvntymsav_STD_DIST_TO_MARGIN_UM	MEAN	0.347	0
LUAD	PD-L1 TPS	8g7t4mgy4su3_MACROPHAGE_DENSITY	MEAN	0.347	0
LUAD	PD-L1 TPS	q3nz9he4lwbf_TOTAL_ENERGY_SCORE	Q95	0.344	0
LUAD	PD-L1 TPS	ctk5c7hwx2d2_MACRO_AXIS_RATIO_IQR	Q5	0.342	0
LUAD	PD-L1 TPS	a5p69n9ja6ap_MACROPHAGE_ELONGATION_SD	Q5	0.342	0
LUAD	PD-L1 TPS	ipdc69iz50h8_TUMOR_FRAG_SCORE	Q5	0.339	0
LUAD	PD-L1 TPS	i952pb8q43kd_MACRO_DENSITY_BIN5	Q5	0.339	0
LUAD	PD-L1 TPS	kih77xvmq4w6_MACROPHAGE_INFILTRATION_IRREGULARITY	Q5	0.337	0
LUAD	PD-L1 TPS	kzargm5wbse9_CROSS_CELL_CURVATURE_VARIANCE	Q5	0.336	0
LUAD	PD-L1 TPS	uoyb355lvhaa_SD_ELONGATION_RATIO	Q5	0.335	0
LUAD	PD-L1 TPS	uujazv48trht_NUM_PM_CLUSTERS	SD	0.333	0
LUAD	PD-L1 TPS	pwj08z9nojkn_SKEWNESS_ASPECT_RATIO	MEAN	0.33	0
LUAD	PD-L1 TPS	asoy6n1j7u4c_AVG_TORTUOSITY	Q95	0.33	0
LUAD	PD-L1 TPS	whgod6yxdsrv_VARIANCE_NUCLEAR_AREA	MEAN	0.328	0
LUAD	PD-L1 TPS	i952pb8q43kd_MACRO_DENSITY_BIN1	MEAN	0.327	0
LUAD	PD-L1 TPS	jtzhp327hy9v_ZONE1_T_STD_AREA	MEAN	0.326	0
LUAD	PD-L1 TPS	6lf4yyiuk0vi_MACROPHAGE_DENSITY	Q5	0.325	0
LUAD	PD-L1 TPS	bp3ntrumhx3t_PINCH_POINT_PROPORTION	Q95	0.324	0
LUAD	PD-L1 TPS	jtzhp327hy9v_ZONE3_T_STD_AREA	MEAN	0.322	0
LUAD	PD-L1 TPS	u4nlrf59wvg9_MACRO_MEAN_GRANULES	MIN	0.322	0
LUAD	PD-L1 TPS	jtzhp327hy9v_ZONE4_T_STD_AREA	Q95	0.321	0
LUAD	PD-L1 TPS	kj07wrpc76e3_SD_CHROMOCENTER_COUNT	Q95	0.321	0
LUAD	PD-L1 TPS	tdgekh2gwmh2_Fraction_Rosettes	Q95	0.32	0
LUAD	PD-L1 TPS	i952pb8q43kd_MACRO_DENSITY_BIN4	MEAN	0.32	0
LUAD	PD-L1 TPS	kte4j9jyotrv_Macrophage_STD_ALIGNMENT	Q5	0.32	0
LUAD	PD-L1 TPS	8rl6mo0npsku_STROMAL_MACROPHAGE_DENSITY	MEAN	0.319	0
LUAD	PD-L1 TPS	erx9arvi9vex_PROP_TUMOR_MACRO_COLOC	MEAN	0.318	0
LUAD	PD-L1 TPS	ieq1ijotl1ov_NC_RATIO_STD	MEAN	0.317	0
LUAD	PD-L1 TPS	yyklyg0bgzm5_FIBROBLAST_DENSITY_PER_1000UM2	MAX	0.317	0
LUAD	PD-L1 TPS	80miewc127ti_PSEUDO_PROP_MACRO	MIN	0.315	0
LUAD	PD-L1 TPS	uoyb355lvhaa_MEAN_ELONGATION_RATIO	MIN	0.312	0
LUAD	PD-L1 TPS	r65d7exty0n5_MIN_GAP_DISTANCE_UM	MEAN	0.312	0
LUAD	PD-L1 TPS	vls7yf1jt9c1_M_CELLS_PERCENT	Q5	0.312	0
LUAD	PD-L1 TPS	1i39mtnj4oa6_MACRO_SPECKLE_CONTRAST_VAR	Q5	0.31	0
LUAD	PD-L1 TPS	6ex81i326gfd_MACRO_MEAN_ECCENTRICITY	MIN	0.308	0
LUAD	PD-L1 TPS	1iv4oahx25zs_TUMOR_ELONG_DISP	SD	0.307	0
LUAD	PD-L1 TPS	ui6vjfrk3fpi_CV_TUMOR_TEXTURE	MEAN	0.305	0
LUAD	PD-L1 TPS	k2jqrv3jhh7o_MAX_PSEUDOPODS_PER_CELL	MIN	0.304	0
LUAD	PD-L1 TPS	f0imvbbwmal3_ORIENTATION_COHERENCE_SCORE	Q5	0.302	0
LUAD	PD-L1 TPS	g7d6fxkxywys_MEDIAN_COMPLEXITY_INDEX	MEAN	0.301	0
LUAD	PD-L1 TPS	f0imvbbwmal3_SD_ANGLE_DIFFERENCE	MEAN	0.301	0
LUAD	PD-L1 TPS	8fbvh6bef9ro_MIN_RING_THICKNESS_UM	MEAN	0.3	0
LUAD	PD-L1 TPS	lpoqfe9559yd_RATIO_MACROPHAGE_TO_FIBROBLAST	Q5	0.298	0
LUAD	PD-L1 TPS	t745w8xqb0ck_VARIANCE_MACROPHAGE_NUCLEAR_AREA	MIN	0.297	0
LUAD	PD-L1 TPS	051edvdwzu6d_AVG_GIANT_MAC_AREA_UM2	Q5	0.295	0
LUAD	PD-L1 TPS	k1y77ejt9l47_NORMALIZED_MACROPHAGE_FRACTION	Q5	0.294	0
LUAD	PD-L1 TPS	43g3vrkosbmf_FUSION_PROPORTION	MIN	0.293	0
LUAD	PD-L1 TPS	7cvsd6q7oukq_T_PACKING_EFFICIENCY	Q95	0.29	0
LUAD	PD-L1 TPS	y6zzjvoa41dk_INFILTRATION_THICKNESS_LYMPHO_UM	MEAN	0.288	0
LUAD	PD-L1 TPS	hfn2emann5uj_INFILTRATION_ZONE_AREA	Q95	0.288	0
LUAD	PD-L1 TPS	uqi9h9gb75u2_MAX_MIN_RATIO	MEAN	0.287	0
LUAD	PD-L1 TPS	f72d4lasqhj3_DERIVED_PERIMETER_DIFFERENCE	Q5	0.285	0
LUAD	PD-L1 TPS	v46nagdgd2tj_MEDIAN_INFILTRATION_SHIFT	Q5	0.283	0
LUAD	PD-L1 TPS	t4bmenq2xctu_CV_PERIMETER	Q5	0.282	0
LUAD	PD-L1 TPS	6ex81i326gfd_NEUTRO_MEAN_ECCENTRICITY	Q5	0.281	0
LUAD	PD-L1 TPS	sah01iv8gqkj_Epithelial_SLOPE	SD	0.281	0
LUAD	PD-L1 TPS	sawjquw9p4u0_MACRO_NORM_ANGLE	Q5	0.281	0
LUAD	PD-L1 TPS	rmjlvntymsav_MEAN_DIST_TO_MARGIN_UM	MEAN	0.28	0
LUAD	PD-L1 TPS	lnmu3hgrl40l_MITOSIS_FREQ_MACROPHAGE	MIN	0.28	0
LUAD	PD-L1 TPS	qkgk1z0gwe4v_MACROPHAGE_PAIRED_FRACTION	Q5	0.28	0
LUAD	PD-L1 TPS	jtzhp327hy9v_ZONE5_T_MEAN_PERIM	SD	0.279	0
LUAD	PD-L1 TPS	jtzhp327hy9v_ZONE5_T_STD_CIRC	SD	0.278	0
LUAD	PD-L1 TPS	0yj6dlmloe3x_VACUOLATION_FREQUENCY	Q5	0.277	0
LUAD	PD-L1 TPS	k2jqrv3jhh7o_STD_PSEUDOPODS_PER_CELL	MIN	0.277	0
LUAD	PD-L1 TPS	sah01iv8gqkj_Lymphocyte_SLOPE	Q5	0.277	0
LUAD	PD-L1 TPS	5g20zfr91npg_SKEWNESS_PLASMA	SD	0.277	0
LUAD	PD-L1 TPS	z7eozkt9lknh_CLUSTER_COUNT	Q95	0.276	0
LUAD	PD-L1 TPS	vsum9dpmxnbw_PSEUDOSTRAT_SCORE	Q95	0.276	0
LUAD	PD-L1 TPS	zuqi0p6z9r0v_LYMPHO_DENSITY	MEAN	0.274	0
LUAD	PD-L1 TPS	1i39mtnj4oa6_MACRO_SPECKLE_CONTRAST_MEAN	MIN	0.273	0
LUAD	PD-L1 TPS	u4ja0qhzcwx3_S_PHASE_FRACTION_MACRO	MIN	0.272	0
LUAD	PD-L1 TPS	4x9275j83oa8_TUMOR_PLASMA_INTENSITY_DIFF	Q5	0.272	0
LUAD	PD-L1 TPS	pdrbf8rthyas_MEAN_RUFFLE_INDEX	Q5	0.272	0
LUAD	PD-L1 TPS	u4nlrf59wvg9_TUMOR_STD_GRANULES	MEAN	0.271	0
LUAD	PD-L1 TPS	4r56uk96xdt3_MEAN_NUCLEAR_PERIMETER_DIFF	Q5	0.271	0
LUAD	PD-L1 TPS	i1fmddkrjxoz_MEDIAN_SYNERGY_INDEX	Q95	0.27	0
LUAD	PD-L1 TPS	kte4j9jyotrv_Neutrophil_MEAN_ALIGNMENT	MIN	0.268	0
LUAD	PD-L1 TPS	m9koi1aqp24n_STD_SPINDLE_DEV_TUMOR	SD	0.266	0
LUAD	PD-L1 TPS	fuq5u2lwticv_SPATIAL_ENTROPY	Q95	0.266	0
LUAD	PD-L1 TPS	apektun7edg5_BLEB_FREQ_N_CELLS	Q5	0.266	0
LUAD	PD-L1 TPS	xuq2szzx6okl_Neutrophil_MEAN_ENERGY	Q5	0.265	0
LUAD	PD-L1 TPS	t745w8xqb0ck_VARIANCE_TUMOR_NUCLEAR_AREA	Q95	0.264	0
LUAD	PD-L1 TPS	hs8n69jvwl3c_MEDIAN_BRIDGE_LENGTH_UM	MEAN	0.264	0
LUAD	PD-L1 TPS	1ox2jkoph1p4_POLARITY_DEVIATION_SCORE	SD	0.264	0
LUAD	PD-L1 TPS	8fbvh6bef9ro_MEAN_FIBROBLAST_RING_THICKNESS_UM	MEAN	0.263	0
LUAD	PD-L1 TPS	ipnoosl8ivky_MEAN_INTERACTION_DISTANCE_UM	MEAN	0.263	0
LUAD	PD-L1 TPS	cavupnbujvz0_STROMAL_DENSITY	MEAN	0.261	0
LUAD	PD-L1 TPS	y8dhnwb45gnj_VARIATION_COEFFICIENT	MEAN	0.261	0
LUAD	PD-L1 TPS	ctk5c7hwx2d2_NEUTRO_AXIS_RATIO_IQR	Q5	0.261	0
LUAD	PD-L1 TPS	gc3787ob1dag_LYMPHO_HOTSPOT_DENSITY	MAX	0.26	0
LUAD	PD-L1 TPS	051edvdwzu6d_AVG_TUMOR_DISTANCE_UM	MIN	0.26	0
LUAD	PD-L1 TPS	l16pvjvurctr_DENSITY_NEUTROPHIL	Q5	0.26	0
LUAD	PD-L1 TPS	h2e3hdfif0vc_NUCLEAR_SIZE_SKEWNESS	MEAN	0.26	0
LUAD	PD-L1 TPS	kih77xvmq4w6_COMBINED_INFILTRATION_IRREGULARITY	Q5	0.259	0
LUAD	PD-L1 TPS	ma5xh94j58ag_NUCLEAR_AREA_DIFFERENCE	Q5	0.258	0
LUAD	PD-L1 TPS	sbmx2ltx6tp5_TRI_CELL_PROPORTION	MEAN	0.258	0
LUAD	PD-L1 TPS	pdrbf8rthyas_SD_RUFFLE_INDEX	Q5	0.257	0
LUAD	PD-L1 TPS	pshmp2v0um9b_MAX_DISTANCE_UM	Q95	0.256	0
LUAD	PD-L1 TPS	4r56uk96xdt3_SD_NUCLEAR_PERIMETER_DIFF	Q5	0.254	0
LUAD	PD-L1 TPS	gdjsgkvaev88_N_CYTO_NUCLEAR_RATIO_SD	MEAN	0.254	0
LUAD	PD-L1 TPS	cdn7usdxh93a_TRIPLET_DENSITY	MEAN	0.253	0
LUAD	PD-L1 TPS	jtzhp327hy9v_ZONE1_L_STD_PERIM	Q5	0.253	0
LUAD	PD-L1 TPS	0slldfjtvc0p_CO_CLUSTERING_INDEX	SD	0.253	0
LUAD	PD-L1 TPS	kte4j9jyotrv_Neutrophil_STD_ALIGNMENT	MEAN	0.252	0
LUAD	PD-L1 TPS	5x9n4wqjyhoe_MEAN_LOBE_COUNT_NEUTRO	Q5	0.251	0
LUAD	PD-L1 TPS	g15dokr783mt_PEAK_DIST_FIBRO_MACRO	MIN	0.251	0
LUAD	PD-L1 TPS	j783uunl8wxh_MEDIAN_APOPTOTIC_SCORE	MEAN	0.25	0
LUAD	PD-L1 TPS	o5858rxcdxxd_LYMPHO_R2	Q95	0.25	0
LUAD	PD-L1 TPS	y6zzjvoa41dk_INFILTRATION_THICKNESS_NEUTRO_UM	MEAN	0.25	0
LUAD	PD-L1 TPS	1qmkdkato8bq_HYPOXIA_SCORE_STROMA	MEAN	0.25	0
LUAD	PD-L1 TPS	eql5q5i4mabl_MIN_NUCLEAR_COLOR_DIFF	Q5	0.249	0
LUAD	PD-L1 TPS	0yj6dlmloe3x_MEAN_VACUOLE_AREA_UM2	Q5	0.248	0
LUAD	PD-L1 TPS	i952pb8q43kd_FIBRO_DENSITY_BIN5	Q95	0.248	0
LUAD	PD-L1 TPS	09oganc9lq1b_GRADIENT_R_SQUARED	Q5	0.248	0
LUAD	PD-L1 TPS	5x9n4wqjyhoe_MEAN_LOBE_COUNT_MACRO	MIN	0.248	0
LUAD	PD-L1 TPS	5r8jz0wlkoj3_STD_NUCLEAR_AREA	MEAN	0.248	0
LUAD	PD-L1 TPS	n661htp4m7a9_MEAN_CONTRAST_MACRO	MIN	0.247	0
LUAD	PD-L1 TPS	893s7fc1rj9u_MEAN_HIGH_LOW_RATIO	MIN	0.247	0
LUAD	PD-L1 TPS	0deksrl5dju0_TNP_RATIO	MEAN	0.247	0
LUAD	PD-L1 TPS	6j3i4e4fo1wc_WEIGHTED_INFILTRATION_RATIO	SD	0.246	0
LUAD	PD-L1 TPS	yyklyg0bgzm5_EOSINOPHIL_DENSITY_PER_1000UM2	MAX	0.245	0.0007
LUAD	PD-L1 TPS	n661htp4m7a9_MEAN_CONTRAST_NEUTRO	MIN	0.245	0
LUAD	PD-L1 TPS	b16szz5zpcvb_SHANNON_ENTROPY	MEAN	0.245	0
LUAD	PD-L1 TPS	1iv4oahx25zs_NEUTRO_ELONG_DISP	Q5	0.245	0
LUAD	PD-L1 TPS	0nafkdj0yzad_MEAN_AREA_UM2	MEAN	0.244	0
LUAD	PD-L1 TPS	5tl5q88tbcbc_MIN_NUCLEAR_IRREGULARITY	SD	0.244	0
LUAD	PD-L1 TPS	jv8lbzwmp6og_ECCENTRICITY_DIFFERENCE	Q5	0.244	0
LUAD	PD-L1 TPS	yn308lmfjnrk_LIPID_DROPLET_SCORE_SD	SD	0.244	0
LUAD	PD-L1 TPS	j783uunl8wxh_MEAN_APOPTOTIC_SCORE	Q5	0.244	0
LUAD	PD-L1 TPS	pwj08z9nojkn_MEAN_ASPECT_RATIO	Q5	0.243	0
LUAD	PD-L1 TPS	1u7mqo8v1sg3_MEAN_POCKET_AREA_UM2	Q95	0.243	0
LUAD	PD-L1 TPS	8vs75ivrtn1e_TRICELL_BRIGHTNESS_RATIO	MIN	0.243	0
LUAD	PD-L1 TPS	jtzhp327hy9v_ZONE1_T_MEAN_PERIM	MEAN	0.243	0
LUAD	PD-L1 TPS	fvkmkinmw8u5_STD_NUCLEAR_SEGMENTATION	MEAN	0.242	0
LUAD	PD-L1 TPS	rnx1itqtkbyq_STD_DISTANCE_TO_NEAREST_TARGET_UM	MIN	0.241	0
LUAD	PD-L1 TPS	ci2yirhytzio_FRACTION_CLUSTERED	MEAN	0.241	0
LUAD	PD-L1 TPS	4omp9vbqcdzp_MIN_LYMPHO_DENSITY	Q95	0.241	0
LUAD	PD-L1 TPS	tdpuagjcij9c_INFILTRATION_GRADIENT_FIBROBLAST	SD	0.24	0
LUAD	PD-L1 TPS	a7k4x8wxmdm9_MEDIAN_MACRO_FIBRO_EOSIN_RATIO	MIN	0.24	0
LUAD	PD-L1 TPS	i952pb8q43kd_FIBRO_DENSITY_BIN1	SD	0.24	0
LUAD	PD-L1 TPS	4xcvlt7mybkd_VAR_NUCLEOLI_COUNT	MAX	0.239	0
LUAD	PD-L1 TPS	d1yteqtqdw85_MAX_BRIDGING_DISTANCE_UM	MEAN	0.239	0
LUAD	PD-L1 TPS	i952pb8q43kd_FIBRO_DENSITY_BIN2	SD	0.238	0
LUAD	PD-L1 TPS	18emi7f3skx6_MEAN_COCLUSTER_DENSITY	Q95	0.238	0
LUAD	PD-L1 TPS	8vs75ivrtn1e_LYMPHO_NEUTRO_RATIO	MIN	0.238	0
LUAD	PD-L1 TPS	uujazv48trht_MAX_PM_CLUSTER_SIZE	MEAN	0.238	0
LUAD	PD-L1 TPS	t65b63e9owrh_SD_NEUTROPHIL_SHAPE_FACTOR	Q5	0.237	0
LUAD	PD-L1 TPS	4qc36pxcas88_TUMOR_COINFILTRATION_RATIO	Q5	0.237	0
LUAD	PD-L1 TPS	n661htp4m7a9_CONTRAST_VARIANCE_ALL	MIN	0.236	0
LUAD	PD-L1 TPS	09oganc9lq1b_GRADIENT_INTERCEPT	Q95	0.235	0
LUAD	PD-L1 TPS	oua58wg9o0gs_MEAN_SECTOR_RATIO	SD	0.235	0
LUAD	PD-L1 TPS	jtzhp327hy9v_ZONE4_T_STD_CIRC	SD	0.235	0
LUAD	PD-L1 TPS	r65d7exty0n5_MEAN_GAP_DISTANCE_UM	Q95	0.235	0
LUAD	PD-L1 TPS	gdjsgkvaev88_F_CYTO_NUCLEAR_RATIO_SD	Q5	0.234	0
LUAD	PD-L1 TPS	cr15xd0yr39d_MAX_FIBROBLAST_DENSITY	SD	0.234	0
LUAD	PD-L1 TPS	m9koi1aqp24n_MEAN_SPINDLE_DEV_TUMOR	SD	0.234	0
LUAD	PD-L1 TPS	uycmsvecwb4g_LM_ADJACENCY_RATIO	MEAN	0.234	0
LUAD	PD-L1 TPS	r65d7exty0n5_STD_GAP_DISTANCE_UM	SD	0.234	0
LUAD	PD-L1 TPS	aoo3l9l96i47_NET_FORMATION_INDEX	Q5	0.233	0
LUAD	PD-L1 TPS	gukfxd2coi0z_MEAN_MACROPHAGE_CONTRAST	MIN	0.233	0
LUAD	PD-L1 TPS	jtzhp327hy9v_ZONE5_L_STD_AREA	Q5	0.233	0
LUAD	PD-L1 TPS	i952pb8q43kd_FIBRO_DENSITY_BIN4	Q95	0.232	0
[truncated: 3,565 more rows]

## Sheet: Table S6
Table S6. Overlapping parameters from correlation analysis
[truncated: 490 more rows]

[truncated: 18 more sheets: Table S7, Table S8, Table S9, Table S10, Table S11, Table S12, Table S13, Table S14, Table S15, Table S16, Table S17, Table S18, Table S19, Table S20, Table S21, Table S22, Table S23, Table S24]
